# Supplementary material for: Analysis of Pools of Targeted Salmonella Deletion Mutants Identifies Novel Genes Affecting Fitness during Competitive Infection in Mice
Source: PLoS Pathog. 2009 Jul 3;5(7):e1000477. doi: 10.1371/journal.ppat.1000477 (PMC2698986; doi:10.1371/journal.ppat.1000477)
Supplement: Table S1 — Mutants constructed and results of selection in vivo. (0.57 MB XLS) [file ppat.1000477.s003.xls]

## Sheet: Sheet1
Table S1: Mutants constructed and results of selection in vivo
STM #	Kan1 clone	Detected on NimbleGen	Kan1 clone confirmed by PCR	Kan2 clone	Kan2 clone confirmed by PCR	Cm1 clone	Detected on NimbleGen	Cm1 clone confirmed by PCR	Cm2 clone	Cm2 clone confirmed by PCR	Gene type	Gene symbol	Alternative gene symbol	Function	Location begin	Location end	Orientation	G+C content	Distribution among nine Enterobacterial genomes (McClelland et al., Nature, 2001)	Plate	Well	Log 2 ratio (input library vs recovery from spleen) 6 Balb/c mice	Normalized Average Intensity	probability	5' oligo for cassette construction and for lambda-red deletion	3' oligo for mutnat construction. Also used as probe on array
PSLT013	Y	Y	Y	Y	Y	Y	Y	Y	Y	Y	CDS	pefI		plasmid-encoded fimbriae; regulatory	7904	8116	-	50	Some Salmonella only	LT2_005	A01	0.9	14	1e-05	ATTCCGGTTTATGAGTGAATCCATTGTTACAAAAATTATTGTGCAGGCTGGAGCTGCTTC	GGGAAAGCGGTCAGAGCAGACGCCATAATCCGGGAACTCCCATATGAATATCCTCCTTAG
PSLT014	Y	Y	Y	Y	Y	Y	Y	Y	Y	Y	CDS	orf6		putative outer membrane protein	8548	9423	-	46	S. typhimurium only	LT2_005	B01	-0.2	13	0.3	GGGCTATAAAATGTTAAAATTACTAATTGCTTCAGTCATCGTGCAGGCTGGAGCTGCTTC	AGATTACGCTTTATTGCAGTTGCACACTTATTAACACTGTCATATGAATATCCTCCTTAG
PSLT015	Y	Y	Y	Y	Y	Y	Y	Y	Y	Y	CDS	orf5		putative outer membrane protein	9676	10233	-	50	S. typhimurium only	LT2_005	C01	0.6	14	0.001	GGAGAGCAGGATGATGAGACGAAGTGAAATCAGGTGGATGGTGCAGGCTGGAGCTGCTTC	CCAGCCGTTTTTACTGTGGGTAAACCACATCAAAAACCACCATATGAATATCCTCCTTAG
PSLT016	Y	Y		Y		Y	Y				CDS	pefD		plasmid-encoded fimbriae;chaparone	10248	10940	-	58	S. typhimurium only	LT2_003	A01	0.5	14	2e-05	TGTGAATAAGATGATGAAGTGGGGACTGGTGTCCCTGCTGGTGCAGGCTGGAGCTGCTTC	CTCTCCCGGCTCACTTCAGCGTGTAGTCCTGGGTGCCGCCCATATGAATATCCTCCTTAG
PSLT017	Y	Y		Y		Y	Y				CDS	pefC		plasmid-encoded fimbriae; usher protein	10933	13341	-	59	S. typhimurium only	LT2_003	B01	0.4	13	0.009	GGGGGTTGTTGTGTCATTTCATCACCGGGTATTTAAACTGGTGCAGGCTGGAGCTGCTTC	CTTCATCATCTTATTCACAATAAACCTCCTGAACTTTGCCCATATGAATATCCTCCTTAG
PSLT018	Y	Y	Y	Y	Y	Y	Y	Y	Y	Y	CDS	pefA		plasmid-encoded fimbriae; major fimbrial subunit	13569	14087	-	53	Some Salmonella only	LT2_005	D01	0	14	1	GGTTATATACATGAAAAAGAGCATTATTGCTTCCATTATTGTGCAGGCTGGAGCTGCTTC	TTACGGGGGATTATTTGTAAGCCACTGCGAAAGATGCCACCATATGAATATCCTCCTTAG
PSLT019	Y	Y	Y	Y	Y	Y	Y	Y	Y	Y	CDS	pefB		plasmid-encoded fimbriae;regulation	14362	14664	-	44	Some Salmonella only	LT2_005	E01	0.6	13	0.001	AGATAATCCAATGATGCTGAACAGAAAAGATGCTGATTATGTGCAGGCTGGAGCTGCTTC	CAACACAGACTTATGAATAATAAACAACCATCTGCGCAGCCATATGAATATCCTCCTTAG
PSLT037	Y	Y	Y	Y	Y	Y	Y				CDS	spvD		Salmonella plasmid virulence: hydrophilic protein	26267	26917	-	33	Some Salmonella only	LT2_003	C01	0.2	12	0.4	TAGTGTAACTATGAGAGTTTCTGGTAGTGCGTCATCCCAAGTGCAGGCTGGAGCTGCTTC	AAAAAAGTTATCAATCGTGTTTTTCATCATAAGCCCTGACCATATGAATATCCTCCTTAG
PSLT039	Y	Y	Y	Y	Y	Y	Y				CDS	spvB		Salmonella plasmid virulence: hydrophilic protein	28191	29966	-	52	Some Salmonella only	LT2_003	D01	-1	12	0.0005	GAGATAGTGTATGTTGATACTAAATGGTTTTTCATCTGCCGTGCAGGCTGGAGCTGCTTC	TTCTTAGTATCTATGAGTTGAGTACCCTCATGTTTATTATCATATGAATATCCTCCTTAG
PSLT041	Y	Y	Y	Y	Y	Y	Y	Y	Y	Y	CDS	spvR	mkaC	Salmonella plasmid virulence: regulation of spv operon, lysR family	31427	32320	-	41	S. typhimurium only	LT2_005	F01	-1.2	13	4e-05	AGGAGATATTATGGATTTCTTGATTAATAAAAAATTAAAAGTGCAGGCTGGAGCTGCTTC	CTGCATAAGGTCAGAAGGTGGACTGTTTCAGTTCCTGCTGCATATGAATATCCTCCTTAG
PSLT053	Y	Y	Y	Y	Y	Y	Y	Y	Y	Y	CDS	parB		plasmid partition protein B	45019	45996	+	45	Other distributions	LT2_005	G01	-1.9	9	2e-07	GAGGTATGTGATGTCGAATGAGAGAAGAAAAACTATTGGCGTGCAGGCTGGAGCTGCTTC	CGTGGCGAAATTATTGACTCAAATTTCTCTCAAGGACCTCCATATGAATATCCTCCTTAG
PSLT077	Y	Y	Y	Y	Y	Y	Y	Y	Y	Y	CDS	traA		conjugative transfer: fimbrial subunit	62636	62998	+	53	S. typhimurium only	LT2_005	H01	-0.6	14	0.0003	GAGGAACCATATGAGCGCTATTTTAAGTGTTCAGGGTGCTGTGCAGGCTGGAGCTGCTTC	TTATTTCCTGTCAGAGGCCGACGACAGCCATACCAACGGCCATATGAATATCCTCCTTAG
PSLT098	Y	Y	Y	Y	Y	Y	Y	Y	Y	Y	CDS	traQ		conjugative transfer: fimbrial synthesis	77650	77943	+	51	S. typhimurium only	LT2_005	A02	-0.2	13	0.5	TGACTCCACTGTGCGTAAATATAAATTATCGCTTCCTTTAGTGCAGGCTGGAGCTGCTTC	CAGCAAAGCCTTATTGAGAGACATGTGATTTATCCCCCTTCATATGAATATCCTCCTTAG
PSLT110	Y	Y		Y		Y	Y				CDS	traX		conjugative transfer: fimbrial acetylation	92560	93300	+	61	S. typhimurium only	LT2_003	E01	0.6	14	0.02	ATAAACCACGATGACGATGGATAACGCCACACGTAACGATGTGCAGGCTGGAGCTGCTTC	ACCACACCCGTCACATCGCCAGAACGCCCAGGGCAGCCAGCATATGAATATCCTCCTTAG
STM0014	Y	Y	Y	Y	Y	Y	N	Y	Y	Y	CDS			putative transcriptional regulator, LysR family	15014	15961	+	41	All Salmonella only	LT2_005	B02	0.3	14	0.4	CAGACAGCGAATGGGATCGAAAGGTGCCAACAAGAGCTTTGTGCAGGCTGGAGCTGCTTC	ATGAGGTGTATTAGCGACGGAAGGAGGAAAGTGTTTGTAACATATGAATATCCTCCTTAG
STM0015	Y	Y		Y		Y	?		Y		CDS			putative bacteriophage protein	16088	16432	+	41	All Salmonella only	LT2_017	A01	0.8	8	0.3	TTTCGGAGTGTTAAAATGTCTATTCCCAACCATGTGTCGACAACGGTGCAGGCTGGAGCTGCTTC	TACTGCAAATGATAATTAATCTGAATTATTACCTTCGATAATTTTCATATGAATATCCTCCTTAG
STM0017	Y	Y	Y	Y	Y	Y	?	Y	Y	Y	CDS			putative protein	17043	17486	-	38	All Salmonella only	LT2_005	C02	0.6	12	0.02	GGAAGACGTTATGAAAACTTATATCATTAATAGCAATTGCGTGCAGGCTGGAGCTGCTTC	TTTCCTTCGCTTAGTGAATATGCAGATACATGAGAGAACCCATATGAATATCCTCCTTAG
STM0018	Y	N		Y		Y	Y		Y		CDS			putative exochitinase	17867	19966	+	51	All Salmonella only	LT2_009	A01	-0.5	5	0.2	AAAGGAAATTTGAAAATGGCTACAAGCAAACTGATTCAAGGCGATGTGCAGGCTGGAGCTGCTTC	GCTTAATACCGTGTATTAGTAAGCGCCAAGATCGGTCCATGCACCCATATGAATATCCTCCTTAG
STM0020	Y	Y	Y	Y	Y	Y	Y	Y	Y	Y	CDS			putative cytoplasmic protein	23335	24039	+	47	All Salmonella only	LT2_005	D02	0	13	0.7	ACAACCGTTAATGAAAAAAATGATGAACGACGCTTTTGCTGTGCAGGCTGGAGCTGCTTC	GGATAGTGCATTAATACGCCACTGGCAGTTTTCCGAGCGCCATATGAATATCCTCCTTAG
STM0021	Y	Y		Y		Y	Y				CDS	bcfA		fimbrial subunit	24469	25011	+	52	All Salmonella only	LT2_003	F01	-0.2	13	0.3	AGGAGCTTGAATGAAAAAGCCTGTACTAGCATTAATGGTCGTGCAGGCTGGAGCTGCTTC	CGATAAGGAATCAGGAATAAACCATGCTAAATGTCGCCGTCATATGAATATCCTCCTTAG
STM0022	Y	Y	Y	Y	Y	Y	Y	Y	Y	Y	CDS	bcfB		fimbrial chaparone	25112	25798	+	51	All Salmonella only	LT2_005	E02	0.1	14	0.4	TATTACGCAGATGAAAAAAAACGTACCGATTTTCCTTCGAGTGCAGGCTGGAGCTGCTTC	ACGCATAACATCATGAAGCTGGACAAACGCGTGCTGGCGTCATATGAATATCCTCCTTAG
STM0023	Y	Y	Y	Y	Y	Y	Y	Y	Y	Y	CDS	bcfC		fimbrial usher	25803	28424	+	54	All Salmonella only	LT2_005	F02	0.4	13	0.05	TCATGATGTTATGCGTAATCAGCTTTTCATGACGCGATATGTGCAGGCTGGAGCTGCTTC	GTATTTTCATTTAATGACACTCCGCATGTTGTCGACTCAGCATATGAATATCCTCCTTAG
STM0024	Y	Y	Y	Y	Y	Y	Y	Y	Y	Y	CDS	bcfD		fimbrial subunit	28425	29432	+	50	All Salmonella only	LT2_005	G02	0.3	13	0.08	GTGTCATTAAATGAAAATACCTCTTTTATTTGCTCTGCTGGTGCAGGCTGGAGCTGCTTC	ATCTGTTCATTTAGTCAAAGTCCACTCGCAGGCTGGCCAGCATATGAATATCCTCCTTAG
STM0025	Y	Y	Y	Y	Y	Y	Y	Y	Y	Y	CDS	bcfE		fimbrial subunit	29433	29978	+	49	All Salmonella only	LT2_005	H02	0.1	13	0.5	CTTTGACTAAATGAACAGATCACACTGCGCTCTTTTTGCCGTGCAGGCTGGAGCTGCTTC	CGATGGCTCCTCATTCATACTGCATATCGAAATACATGACCATATGAATATCCTCCTTAG
STM0026	Y	Y	Y	Y	Y	Y	Y	Y	Y	Y	CDS	bcfF		fimbrial subunit	29994	30512	+	56	All Salmonella only	LT2_005	A03	-0.4	13	0.3	CATCGTAATTATGCGTAACGATATCCTGTACGGCATCGGGGTGCAGGCTGGAGCTGCTTC	TAAAAAGAACTTATTCATAGGCAAGAATGAAGGTTGCGGACATATGAATATCCTCCTTAG
STM0027	Y	Y	Y	Y	Y	Y	Y	Y	Y	Y	CDS	bcfG		fimbrial chaparone	30478	31209	+	54	All Salmonella only	LT2_005	B03	0.7	13	0.006	GGGGACGCCAATGCCTCCGCAACCTTCATTCTTGCCTATGGTGCAGGCTGGAGCTGCTTC	GAAAAATAGGTTAATGAATACGCGTCAGATCCACGGTTTGCATATGAATATCCTCCTTAG
STM0028	Y	Y	Y	Y	Y	Y	Y	Y	Y	Y	CDS	bcfH		putative thiol-disulfide isomerase	31274	32119	+	55	All Salmonella only	LT2_005	C03	0.3	13	0.1	GACTTTTATTATGTATTATCACGCGTTAAAACTTTCCCGAGTGCAGGCTGGAGCTGCTTC	TGAGCGAATATCACCCCTTCGCTTTCTGAATCGCCATTTGCATATGAATATCCTCCTTAG
STM0029	Y	Y		Y		Y	Y		Y		CDS			putative transcription regulator	32545	32994	-	37	S. enterica only	LT2_009	B01	0.6	12	0.005	AAACGGAGTGAATTCATGAGACAATATACTATTAATAACGAATTTGTGCAGGCTGGAGCTGCTTC	CTACAGACTTTATCTTCAGATAAACGGCGCTAAAAAGAAAAGCACCATATGAATATCCTCCTTAG
STM0030	Y	Y	Y	Y	Y	Y	N	Y	Y	Y	CDS			putative transcriptional regulator, LysR family	33364	34368	+	39	Some Salmonella only?	LT2_005	D03	0.9	9	2e-05	GATAACCTATATGCGGCCAATAAAAAATGCTAAAAAAATTGTGCAGGCTGGAGCTGCTTC	TAATTTGATATTAAACCGACAAATCGCATAAGGATGTGCTCATATGAATATCCTCCTTAG
STM0031	Y	Y		Y		Y	N		Y		CDS			putative transcription regulator	34376	34816	-	36	Some Salmonella only?	LT2_009	C01	0	6	1	CCATTAAATAACATCATGACTATTTATTTAATTAACAGCACGCACGTGCAGGCTGGAGCTGCTTC	CGGTTTAATATCAAATTATCGTATTAAATAAATAACCATTATGACCATATGAATATCCTCCTTAG
STM0032	Y	Y	uv	Y		Y	Y	uv	Y		CDS			putative arylsulfatase	35339	37057	+	46	Some or all Salmonella only?	LT2_009	D01	0.2	12	0.5	AATCAGGAGAAACGTATGAATAAGAAAAGTTCGTCAATGGTTAACGTGCAGGCTGGAGCTGCTTC	GCATAACATACTTAGTTATGCAAACAGCGGCATTTTGTATACCCGCATATGAATATCCTCCTTAG
STM0034	Y	Y	Y	Y	Y	Y	Y	Y	Y	Y	CDS			putative outer membrane or exported protein	38773	39534	-	44	Some Salmonella only	LT2_005	E03	0.7	12	0.006	GGAGTTGAGCATGAAAAATAAGAAATATATTAATAGTCTAGTGCAGGCTGGAGCTGCTTC	TTATTAATTATTAAAACTCGAAGCCGATCAGGTAATTCATCATATGAATATCCTCCTTAG
STM0037	Y	N?		Y		Y	Y		Y		CDS			putative cytoplasmic protein	42932	44185	+	50	Some Salmonella only	LT2_009	E01	1	8	0.008	TCGCAGGGAGTGAATATGTTTTCTCACATTAATGTCGATGCTTGCGTGCAGGCTGGAGCTGCTTC	TTTTATTTTAGCAATTCAGTTACGTGAAGCGTTATATTCAAATTTCATATGAATATCCTCCTTAG
STM0038	Y	Y		Y		Y	Y		Y		CDS			putative arylsulfatase	44312	46027	+	50	Some Salmonella only	LT2_009	F01	0.2	13	0.4	CACTGGAGATTTATCATGAATACGTTAACTACAACGTCTGTTGTCGTGCAGGCTGGAGCTGCTTC	ATTGATGATAGACCGCTACGCGTACAGATCCATTTTATACACCCGCATATGAATATCCTCCTTAG
STM0041	Y	Y	Y	Y	Y	Y	Y	Y	Y	Y	CDS			putative glycosyl hydrolase	48372	50411	-	55	Subspecies 1 only	LT2_002	A01	-0.3	13	0.09	AGGCACCACCATGCCATTTATGCAACAAGACCCGCGTCGTGTGCAGGCTGGAGCTGCTTC	CGGAATCATTCTACAAGTTCAGCAGGCTACGGTACTGCCCCATATGAATATCCTCCTTAG
STM0042	Y	Y	Y	Y	Y	Y	Y	Y	Y	Y	CDS			putative sodium galactoside symporter	50451	51824	-	49	Subspecies 1 only	LT2_002	B01	0.7	11	0.002	AGTTATCATTATGAGTTCTGTCATTGAGGATACCCAGCCTGTGCAGGCTGGAGCTGCTTC	GTAAAGAACGTTATGAGTTGACGGTTTCCAGATCGTGGCGCATATGAATATCCTCCTTAG
STM0050	Y	Y	Y	Y	Y	Y	Y	Y	Y	Y	CDS			putative nitrite reductase	58946	60148	+	48	Subspecies 1 only	LT2_002	C01	-1	12	3e-05	GATAAGGGAAATGGGCAAAATAAAATATGGATTGCCAACGGTGCAGGCTGGAGCTGCTTC	CTCTCCTGACCTATTGTTTTATATCTTCATACTCAGCGCGCATATGAATATCCTCCTTAG
STM0056	Y	Y		Y		Y	Y		Y		CDS			putative oxalacetate decarboxylase, subunit gamma	66654	66893	-	58	Some Salmonella only?	LT2_009	G01	0.3	14	0.006	TATGGAAAATGATTCATGAACGAAGCTGTACTACTGGGTGAAGGTGTGCAGGCTGGAGCTGCTTC	GATCCCTCCGGGAAATTAAACGTGGTGGCGGTGATGGTGAATGGCCATATGAATATCCTCCTTAG
STM0058	Y	N?		Y		Y	Y		Y		CDS	citC2		putative citrate lyase synthetase (citrate (pro-3S)-lyase ligase	68637	69680	+	54	Subspecies 1 only?	LT2_009	H01	-0.3	5	0.5	GTTATTTGCTGACGGATGCAGAATAGAGTGAATCTAATATTTAAAGTGCAGGCTGGAGCTGCTTC	GTTAACGGTGTTACGTCATATGGTTTCAGTGTGTCTGGCGGCATGCATATGAATATCCTCCTTAG
STM0062	Y	N		Y		Y	Y		Y		CDS	citX2	ybdU	putative cytoplasmic protein	72400	72951	+	56	Some Salmonella only	LT2_019	A01	-1.4	5	0.05	CCAGGTTAAAGGCTGATGAAGGGCACAGACCTGTTGTACCTGGGCGTGCAGGCTGGAGCTGCTTC	GCTGGCGTACGCCGTTCAGTCACAACGCTCACGTTCATAGCATTCCATATGAATATCCTCCTTAG
STM0076	Y	Y	Y	Y	Y	Y	Y	Y	Y	Y	CDS	fixB	yaaR	putative electron transfer flavoprotein, carnitine metabolism	89470	90411	+	59	Other distributions	LT2_005	F03	0.4	13	0.09	AGGGGATGTTATGAACAAATTTTCCAGTGTCTGGGTATTCGTGCAGGCTGGAGCTGCTTC	CCGAAATGGTTTATCGCGCTAAGGCAGCCGTCAGCGCAGGCATATGAATATCCTCCTTAG
STM0081	Y	Y		Y		Y	Y		Y		CDS			putative secreted protein	94131	94547	+	47	All Salmonella only	LT2_019	B01	-1	14	4e-05	GAACAGGAGTCTGTAATGAAACCAATACCTTTTTATTTGCTCGCGGTGCAGGCTGGAGCTGCTTC	GTTTTAAGATGATGTTTAGTGCGCTTTTACCTGCCTGAACCAGTACATATGAATATCCTCCTTAG
STM0082	Y	Y		Y		Y	Y		Y		CDS			putative secreted protein	94771	95061	-	46	All Salmonella only	LT2_009	A02	-0.3	13	0.2	AACAGGAACAGAACTATGAAAAAACGCATTATTGCCGCCGCATTAGTGCAGGCTGGAGCTGCTTC	GGCGCAATCAGAGCTTTATTTCGTCGCATCGTTATAAACTTCGGCCATATGAATATCCTCCTTAG
STM0083	Y	Y		Y		Y	Y		Y		CDS			putative inner membrane protein	95271	95465	+	39	Some or all Salmonella only	LT2_009	B02	0.9	10	0.02	GTCACATAATTATCTATGCTCCCGGGGACTCACTCCCTTGCCGCCGTGCAGGCTGGAGCTGCTTC	ATAATATAAAAACTATTATTTACAGGGGGTTAAGTTTCTTTTTAGCATATGAATATCCTCCTTAG
STM0084	Y	Y		Y		Y	N		Y		CDS			putative sulfatase	95959	97848	+	46	All Salmonella only	LT2_009	C02	1	12	0.0003	TACAGGTATAATAATATGAGTAATAAAAAAAATCTGTCCGCAGAAGTGCAGGCTGGAGCTGCTTC	TAATGGGCCAGGCTCTTAATCTTTCGCCATGCGGTTAAATTGCTCCATATGAATATCCTCCTTAG
STM0098	Y	Y		Y		Y	Y	Y	Y		CDS			putative secreted protein	115477	116097	-	49	Some or all Salmonella only	LT2_019	C01	-0.3	12	0.6	GGAACGAACTCATTCATGAAATATCGCTACATCATCAGAATCGCGGTGCAGGCTGGAGCTGCTTC	TAATTATAACCTGTTTTAGGGGGTAATACTGTTATTTTGTACAGGCATATGAATATCCTCCTTAG
STM0099	Y	Y		Y		Y	Y		Y		CDS			putative inner membrane protein	116299	116601	+	38	Some or all Salmonella only	LT2_009	D02	-0.5	8	0.3	GGGCAAGGCCCATGGATGGGCCGAGTAATCCGTAGCCAACACATAGTGCAGGCTGGAGCTGCTTC	TTGTTACACTTTTCATTAATTAAAACAAACAAAAAATATCGCTTTCATATGAATATCCTCCTTAG
STM0100	Y	Y	Y	Y	Y	N	N				CDS			putative cytoplasmic protein	116816	117235	+	43	All Salmonella only	LT2_001	A01	0.5	9	0.09	ATGATCTTTTATGAATGTGAGTATGCAGGCGCGTCTGGTAGTGCAGGCTGGAGCTGCTTC	AGTAATGCCTCTAAAAACGCGTCCCATGGGGGGCGCGTTGCATATGAATATCCTCCTTAG
sroA_(tpe79)	Y	Y		Y		Y	Y		Y		RNA	sroA		unconfirmed sRNA	126731	126847	+		not done	LT2_025	D05	-3	12	2e-10	AGGACTTGAGAGGTAGCCTCAAATCCCTTCGCCGGCATTATCCGGGTGCAGGCTGGAGCTGCTTC	TAAATCGGCGTGGTTTGCGCCGCCAGATCCTTAACGCCAGCTCTTCATATGAATATCCTCCTTAG
ryaA	Y	Y		Y		Y	Y		Y		RNA	ryaA		sRNA	128563	128811	+		not done	LT2_025	B09	-0.4	14	0.007	ACTCAGCAATTTTATTATCCCTATATTAGGCCAATAATATCTTTCGTGCAGGCTGGAGCTGCTTC	GTCCCATCATCGTCATCCAGAAACAGCCGAAATAAAAAAAGCCAGCATATGAATATCCTCCTTAG
STM0143	Y	Y	Y	Y	Y	Y	Y	Y	Y	Y	CDS	hofB	hopB	putative integral membrane protein involved in biogenesis of fimbriae (type IV pilin), protein transport, DNA uptake	166319	167704	-	55	Other distributions	LT2_005	G03	0.6	13	0.0008	AGGAGACAAGATGAAAGACGCTCAGCTCAACACCTTGTGTGTGCAGGCTGGAGCTGCTTC	CCAGAGCTGTTTAACGCTCATGGGGCATTCCCAGAACGCACATATGAATATCCTCCTTAG
STM0159	Y	Y		Y		Y	Y		Y		CDS			putative restriction endonuclease	188515	189357	-	31	Some Salmonella only	LT2_009	E02	0.1	9	0.8	TAGTATAGGAATATAATGGGAACCTTAAAGCTTATTCAATATCCAGTGCAGGCTGGAGCTGCTTC	ATGTTTCTGTATTTTCTATCTTTTTAAGATGTTGCGTATTTTTATCATATGAATATCCTCCTTAG
STM0161	Y	Y		Y		Y	Y		Y		CDS	kdgT		2-keto-3-deoxygluconate permease	190200	191153	+	58	Subspecies 1 only?	LT2_009	F02	0.9	12	0.0003	ACAGGCGGTAAGACCATGAACATCAAAAAAGCAATAGAGCGCGTAGTGCAGGCTGGAGCTGCTTC	CGATAACTATCATTTTCATGCGTTTTTCTCCAAAGAAGCCTGACGCATATGAATATCCTCCTTAG
STM0162	Y	Y		Y		Y	Y		Y		CDS			putative inner membrane protein	191150	192421	+	58	Some or all Salmonella only	LT2_009	G02	0.5	12	0.05	TTTGGAGAAAAACGCATGAAAATGATAGTTATCGCCGATGATTTTGTGCAGGCTGGAGCTGCTTC	GTAATGGCAACGGTTTTAGTCTCCACAATACATCTCCTCAATATACATATGAATATCCTCCTTAG
STM0163	Y	Y		Y		Y	Y		Y		CDS		pdxA	pyridoxine phosphate biosynthetic protein	192411	193394	+	56	Subspecies 1 only	LT2_009	H02	-0.1	9	0.8	ACCGTTGCCATTACCATGGGCGATCCAGCGGGCATTGGGCCGGAAGTGCAGGCTGGAGCTGCTTC	TTTCATAACAGGGAATTATGCCAGTTGCATTGCCAGTTTGATCGACATATGAATATCCTCCTTAG
STM0164	Y	Y		Y		Y	Y				CDS			putative transcriptional regulator (LysR family)	193404	194171	+	55	All Salmonella only	LT2_003	G01	-0.1	13	0.3	ATTCCCTGTTATGAAAGGACAACACCGTCTGGATCTCATTGTGCAGGCTGGAGCTGCTTC	GACGGCGCTGTCACTCCGGCTGCACCAGCGTTAGCGCAAACATATGAATATCCTCCTTAG
STM0174	Y	Y		Y		Y	Y				CDS	stiH	pilE	putative fimbriae	203991	205070	-	53	Some Salmonella only	LT2_003	H01	0.8	12	0.02	GAGGAACACAATGAAGAATTTATGGATGCTGCTGGCGCTAGTGCAGGCTGGAGCTGCTTC	AACGCTTCTCTCAGCGAATCTGAATCTCCAGCGTGGCGGTCATATGAATATCCTCCTTAG
STM0175	Y	Y		Y		Y	Y				CDS	stiC	pilB	putativie fimbrial usher	205079	207625	-	55	Some Salmonella only	LT2_003	A02	0.4	10	0.3	GAGAGTGCCGATGCGCAAAAGGCAACACCGGGTATTTTATGTGCAGGCTGGAGCTGCTTC	ATTGTGTTCCTCACTGGCAGACGGCGTTCGCCATCACTATCATATGAATATCCTCCTTAG
STM0176	Y	Y	Y	Y	Y	Y	Y	Y	Y	Y	CDS	stiB	pil	putative fimbrial chaparone	207652	208335	-	53	Some Salmonella only	LT2_005	H03	0.1	13	0.9	GAGGTCATCAATGAATTCATTGGCTAAAGCAGGGTTGCTTGTGCAGGCTGGAGCTGCTTC	GTCACTCTTCTCAAGGCGTTTGTTTATGTTCGGGGCCAGTCATATGAATATCCTCCTTAG
STM0177	Y	Y	uv	Y	uv	Y?	N	uv	Y?	uv	CDS	stiA	fimD, pilA	putative fimbrial subunit	208383	208922	-	52	Some Salmonella only	LT2_005	A04	0.5	12	0.08	ATCAAAGATAATGAAACTCTCCTTAAAAACACTCACTGTGGTGCAGGCTGGAGCTGCTTC	GCCACCAGGATCAGTTATATTGCAGATAGAATGTTGCGGTCATATGAATATCCTCCTTAG
STM0195	Y	Y	Y	Y	Y	Y	Y	Y	Y	Y	CDS	stfA		putative fimbrial subunit	230657	231217	+	52	Some Salmonella only	LT2_005	B04	1.1	12	0.002	AGGATGAAAAATGAATACAGCAGTAAAAGCTGCGGTTGCTGTGCAGGCTGGAGCTGCTTC	GATATTTCACTTACAGATAGCTGATCGTGAAGTTTACGGTCATATGAATATCCTCCTTAG
STM0196	Y	Y	Y	Y	Y	Y	Y	Y	Y	Y	CDS	stfC		putative fimbrial outer membrane usher	231303	233960	+	55	Some Salmonella only	LT2_005	C04	0.3	13	0.3	AGATTGTCTGATGGCTCACTATAAAAAATTTCGTCTGAGCGTGCAGGCTGGAGCTGCTTC	GTTTCCTGAATCAATGTGTTGGATAACGAGAAGAGAGCGCCATATGAATATCCTCCTTAG
STM0197	Y	Y	Y	Y	Y	Y	Y	Y	Y	Y	CDS	stfD		putative periplasmic fimbrial chaperone	233978	234730	+	54	Some Salmonella only	LT2_005	D04	0.4	12	0.5	AACCGCATTCATGATGTCATTAAAACGTTATAACCTGGCCGTGCAGGCTGGAGCTGCTTC	TCCTTGTCGGTTACGACTTTCTGCTTTTTGCTTCATCTACCATATGAATATCCTCCTTAG
STM0198	Y	Y	Y	Y	Y	Y	Y	Y	Y	Y	CDS	stfE		putaive minor fimbrial subunit	234749	235261	+	56	Some Salmonella only	LT2_005	E04	0.5	13	0.02	GAGACGCAAGATGAGGCAATGGCGGTTACGGCTGGGCACGGTGCAGGCTGGAGCTGCTTC	ACTATTTTTTTCATTGGTAATCCACCACCAACGTGGCGCCCATATGAATATCCTCCTTAG
STM0199	Y	Y	Y	Y	Y	Y	Y	Y	Y	Y	CDS	stfF		putative minor fimbrial subunit	235258	235734	+	48	Some Salmonella only	LT2_005	F04	-0.1	14	0.8	TGGATTACCAATGAAAAAAATAGTTTTGACGATGTTAATGGTGCAGGCTGGAGCTGCTTC	CTTTTAGCCATTACTGATAATCCACCTGTAATGTTGCCGTCATATGAATATCCTCCTTAG
STM0200	Y	Y	Y	Y	Y	Y	Y	Y	Y	Y	CDS	stfG		putative minor fimbrial subunit; putative adhesin	235734	236264	+	55	Some Salmonella only	LT2_005	G04	0.2	13	0.3	ATTATCAGTAATGGCTAAAAGACAGGCGTTATTACACGGCGTGCAGGCTGGAGCTGCTTC	ATTATTTTCATTATAAATACTCAAATGTGGCTAGCGCACTCATATGAATATCCTCCTTAG
STM0201	Y	Y		Y		Y	Y		Y		CDS			putative outer membrane protein	236264	237103	+	50	Some Salmonella only	LT2_009	A03	0.3	14	0.1	ATTTGAGTATTTATAATGAAAATAATACGGACTTTATTTTTGCTGGTGCAGGCTGGAGCTGCTTC	AAACACCCAGCCCCCCTAAAGCTCATCAATAATATACTGGAAGCTCATATGAATATCCTCCTTAG
STM0212	Y	Y		Y		Y	Y		Y		CDS			putative inner membrane protein	247951	249252	+	51	All Salmonella only	LT2_009	B03	-0.1	14	0.5	TGAGAGGCGGAGTCTATGTCCGGAACGTATAATGCTACTATTCGCGTGCAGGCTGGAGCTGCTTC	CAGCCCCCCTTTGCATTACGGCGAATGCGGTAACACGGTTTCCGGCATATGAATATCCTCCTTAG
STM0233	Y	Y		Y		Y	Y		Y		CDS			putative endochitinase	274183	275946	+	56	All Salmonella only	LT2_019	D01	0.1	12	0.7	TTCAAGGAGAAAATTATGGGATTGCAAAAAACACTGGCGCTCAGCGTGCAGGCTGGAGCTGCTTC	ACAGGATTTATCTTATTACAATGCGTTCCATGCATCGGCCCAGGCCATATGAATATCCTCCTTAG
STM0237	Y	Y		Y		Y	Y		Y		CDS	rof		modulator of Rho-dependent transcription termination	280047	280307	-	43	All nine genomes?	LT2_025	H03	0	14	0.9	TACTGGTGAGCGATTATGTCAATGAATGAAACGTATCAACCCATTGTGCAGGCTGGAGCTGCTTC	CCGGCAACAAAATACTCAGGATTCGCTAACTACCACGGTACCAATCATATGAATATCCTCCTTAG
STM0261	Y	Y		Y		Y	Y		Y		CDS	gloB		hydroxyacylglutathione hydrolase	301362	302117	-	44	All nine genomes	LT2_025	F05	0	14	1	TTTGAGAGGTAATATATGAATCTTAACAGTATTCCCGCGTTTCAGGTGCAGGCTGGAGCTGCTTC	GACAAGTAAGAATTATCAGAACGTGTCTTTCTTTGACCTTAACCACATATGAATATCCTCCTTAG
STM0266	Y	Y	Y	Y	Y	Y	Y	Y	Y	Y	CDS			putative cytoplasmic protein	304665	305720	-	61	Subspecies 1 only	LT2_002	D01	0.6	13	0.002	GAGTAATGATATGGACATGTCCCTGACTAAACCGGTAAGCGTGCAGGCTGGAGCTGCTTC	ATGCGCATCATCACTCCAGGGCATCCCACTTCTCCAGCAACATATGAATATCCTCCTTAG
STM0267	Y	Y	uv	Y	uv	Y	Y	uv	Y	uv	CDS			putative cytoplasmic protein	305731	306726	-	60	Subspecies 1 only	LT2_002	E01	0.3	13	0.1	GGGGGAGCGTATGACCGGCGCTCTCAACCAGGCGCAGAAAGTGCAGGCTGGAGCTGCTTC	ATCATTACTCTCAGTGGGTTAAGCCGTGTTCAGGTTCAAACATATGAATATCCTCCTTAG
STM0268	Y	Y		Y		Y	N		Y		CDS			putative cytoplasmic protein	306723	308606	-	60	Subspecies 1 only	LT2_009	C03	0.1	14	0.5	TACAGGGCATTATTCATGGATCCACGGCTACTGGAGTATTACAACGTGCAGGCTGGAGCTGCTTC	GGTTGAGAGCGCCGGTCATACGCTCCCCCGTTGCCCGGTTCTGACCATATGAATATCCTCCTTAG
STM0269	Y	Y	Y	Y	Y	Y	Y	Y	Y	Y	CDS			putative cytoplasmic protein	308622	309116	-	56	Some or all Salmonella only	LT2_002	F01	0.3	13	0.1	ACGATGGCGCATGAGCACGTCTCGTTTTACACCCGCTAACGTGCAGGCTGGAGCTGCTTC	ATGCCCTGTATTAAAAGAACGTAATGCGGCTCAGCTCCATCATATGAATATCCTCCTTAG
STM0270	Y	Y	Y	Y	Y	Y	Y	Y	Y	Y	CDS			putative cytoplasmic protein	309113	309937	-	60	Subspecies 1 only	LT2_002	G01	0.3	13	0.08	AATACCGCCCATGAAAAAAACTGACACGCTTCCTGCTACCGTGCAGGCTGGAGCTGCTTC	CGAGACGTGCTCATGCGCCATCGTTTTCCTGAGCATGAAACATATGAATATCCTCCTTAG
STM0271	Y	Y	Y	Y	Y	Y	Y	Y	Y	Y	CDS			putative cytoplasmic protein	309924	310826	-	52	Subspecies 1 only	LT2_002	H01	0.7	12	0.0004	AAGGGACATAATGAAACAAGACATGTGGGAATTACGGAAAGTGCAGGCTGGAGCTGCTTC	AGGAAGCGTGTCAGTTTTTTTCATGGGCGGTATTTCCATTCATATGAATATCCTCCTTAG
STM0272	Y	Y	Y	Y	Y	Y	Y	Y	Y	Y	CDS			putative ATPase with chaperone activity; homologue of Yersinia clpB	311194	313833	+	60	Subspecies 1 only?	LT2_002	A02	0.5	12	0.05	GGCATAACACATGGAAACTCCTGTTTCACGCAGTGCGTTGGTGCAGGCTGGAGCTGCTTC	ACGGCCGGTTTCAGCAAACGATCTCAAAAACAATCTGCTCCATATGAATATCCTCCTTAG
STM0273	Y	Y		Y		Y	Y		Y		CDS			putative cytoplasmic protein	313933	314475	+	55	Some Salmonella only	LT2_009	D03	0.1	13	0.6	AGGAAATGAAGGATTATGGCTATCAACAATAGCGCGCAGAAATTCGTGCAGGCTGGAGCTGCTTC	CTTAAAAATTCGACGTTATTCCGCTGATTCATTATCCGCTGACACCATATGAATATCCTCCTTAG
STM0274	Y	Y	Y	Y	Y	N	N				CDS			putative cytoplasmic protein	314499	316007	+	55	Subspecies 1 only	LT2_001	B01	0.7	13	3e-05	AGGAATTTTCATGGCAAACAGTAATATGCAGGCAACCGACGTGCAGGCTGGAGCTGCTTC	AAAATATATATCAGGCATTGCCCTGCTTCACTGACGGCAGCATATGAATATCCTCCTTAG
STM0275	Y	Y		Y		Y	N		Y		CDS			putative cytoplasmic protein	316307	316639	+	44	Some Salmonella only	LT2_009	E03	0.7	12	0.2	CTTTCTCCCCGATATATGTCGCGTTTATGGTTAAGTAGTATTGGGGTGCAGGCTGGAGCTGCTTC	TCACGTCTCAAATCGCTAATTACAGATAAAAGATACAGACTGGTCCATATGAATATCCTCCTTAG
STM0277	Y	Y	Y	Y	Y	N	N				CDS			putative cytoplasmic protein	317683	318168	+	41	Some Salmonella only	LT2_001	C01	1.3	13	3e-11	GTTAAGCAAAATGAACAGACCTTCATTCAATGAAGCGTGGGTGCAGGCTGGAGCTGCTTC	ATTAACCATTTCACGGCAGTATCCACAGTGTCCCAACTTCCATATGAATATCCTCCTTAG
STM0278	Y	Y		Y		Y	Y				CDS			putative periplasmic protein	318153	318536	+	38	Some Salmonella only	LT2_003	B02	0.5	11	0.4	CATAAGTGGAATGCTGGTATGGCAGCCATCCTTTGCACAAGTGCAGGCTGGAGCTGCTTC	TCTTTGAATTTTACTTCTCGACACGCCTTTTAATTAATTCCATATGAATATCCTCCTTAG
STM0279	Y	Y	Y	Y	Y	Y	Y	Y	Y	Y	CDS			putative cytoplasmic protein	318679	319164	+	50	Subspecies 1 only	LT2_002	B02	-0.1	10	0.9	GATAGTAGATATGTCTTATGACATTTTTCTGAAAATTGACGTGCAGGCTGGAGCTGCTTC	AAAACAGCCGTTAAATTTCTTTGTTGGCCTTGAAGTCGTACATATGAATATCCTCCTTAG
STM0280	Y	Y	Y	Y	Y	Y	Y	Y	Y	Y	CDS			putative outer membrane lipoprotein	319231	319767	+	53	Subspecies 1 only	LT2_002	C02	0.1	12	0.7	TGCGGTAGCTATGCCTTTTGCACTGCTCCTGCTTTCCGGAGTGCAGGCTGGAGCTGCTTC	AGCTCATAATTCATTTATCCCGTTCCGTAATTACAATGGCCATATGAATATCCTCCTTAG
STM0281	Y	Y	Y	Y	Y	Y	Y	Y	Y	Y	CDS			putative cytoplasmic protein	319771	321114	+	58	Subspecies 1 only	LT2_002	D02	0.4	12	0.3	TAAATGAATTATGAGCTGGAATGACCGCGTAGTCTGGAGTGTGCAGGCTGGAGCTGCTTC	GTACTGTCTGTCATTTATCGCGCACTCCCCACAGTTCTGTCATATGAATATCCTCCTTAG
STM0282	Y	Y	Y	Y	Y	Y	Y	Y	Y	Y	CDS			putative outer membrane protein, OmpA family	321111	322415	+	59	Subspecies 1 only	LT2_002	E02	-0.6	13	0.0008	TGCGCGATAAATGACAGACAGTACCCTGACGCCGCCAGCGGTGCAGGCTGGAGCTGCTTC	CATCATTCATTCACTCCACTACCAGAATTTCCACCCGACGCATATGAATATCCTCCTTAG
STM0283	Y	Y		Y		Y	Y		Y		CDS			putative inner membrane protein	322420	323193	+	42	Some Salmonella only	LT2_009	F03	-0.4	9	0.4	TAGTGGAGTGAATGAATGATGAAAAAATCAACCTATGATGTGTCTGTGCAGGCTGGAGCTGCTTC	GCAACTTGAATGATTTTATATATTACAGGGATACTCTATTAATTTCATATGAATATCCTCCTTAG
STM0284	Y	Y	Y	Y	Y	Y	Y	Y	Y	Y	CDS			putative shiga-like toxin A subunit	323396	323827	+	34	Some Salmonella only	LT2_005	H04	0.5	10	0.2	GTTTAAGGTAATGGTCTGTCTGTTGGTGGGTGTTCCTGCCGTGCAGGCTGGAGCTGCTTC	AATCAATATTTTAAAATTCCCTGGATAAAGTAATATAACCCATATGAATATCCTCCTTAG
STM0285	Y	Y		Y		Y	Y		Y		CDS			putative inner membrane protein	323861	327730	+	62	Some or all Salmonella only	LT2_009	G03	0.8	9	0.05	GCGAGTCGAAATATAATGCAAAAATTTCTTAGTCTGCTTTTTTCCGTGCAGGCTGGAGCTGCTTC	CTGCTGGCCGGCGCATTACAGCGCCCTCGCCGGGCAACTGAAGTTCATATGAATATCCTCCTTAG
STM0286	Y	Y		Y		Y	Y				CDS			putative cytoplasmic protein	327730	328518	+	66	Some Salmonella only	LT2_003	C02	0	13	0.9	GGGCGCTGTAATGCGCCGGCCAGCAGTGGTATCAGCCCCGGTGCAGGCTGGAGCTGCTTC	GCGTACTTTTTCACAGCATCTGACCTCTATTTTTTTCATCCATATGAATATCCTCCTTAG
STM0287	Y	Y		Y		Y	Y				CDS			putative periplasmic protein	328515	328931	+	48	Some Salmonella only	LT2_003	D02	-0.2	13	0.4	GGTTCTGTTTATGTCTGCCTGTGCAGGAATGTTCCTGCCCGTGCAGGCTGGAGCTGCTTC	ATTCTGTGTATTACAGCGGTGGTGTACAACGTATCATTAGCATATGAATATCCTCCTTAG
STM0288	Y	Y		Y		Y	Y		Y		CDS	sciV		putative cytoplasmic protein	328955	329476	+	47	Some Salmonella only	LT2_019	E01	-0.2	14	0.7	ATAGTCAGGGAGAAGATGATGGCAGTAAGACTGACTTTTGACGGGGTGCAGGCTGGAGCTGCTTC	CCGGTTTTAACGGTATTATTGTTTTGTTCCACCATTCGTTTGCTGCATATGAATATCCTCCTTAG
STM0289	Y	Y		Y		Y	Y		Y		CDS	vrgS		putative cytoplasmic protein	329873	332062	+	57	Some or all Salmonella only	LT2_019	F01	0.1	13	0.7	AAAGGAGTCACTACCATGAGTTTTGTATCCACAAATAATAAATCCGTGCAGGCTGGAGCTGCTTC	CAGGTTTAATTCAGATCACTCAGAGGTGAGAAGGGGGGCAATATCCATATGAATATCCTCCTTAG
STM0290	Y	Y		Y		Y	Y		Y		CDS			putative cytoplasmic protein	332086	332532	+	51	Some Salmonella only	LT2_019	G01	-0.7	14	0.002	AAACCTGGAGTTCTCATGGATCGACCATACCGCATACAGGAAGGGGTGCAGGCTGGAGCTGCTTC	CACACCTCCGTGTGATTATTCGTTTTTATCCGGCTGAAAGCCTGCCATATGAATATCCTCCTTAG
STM0292	Y	Y	Y	Y	Y	N	N				CDS			putative RHS-family protein	337095	337835	+	53	Other distributions	LT2_001	D01	-0.2	11	0.2	GCAGGAGAACGTGCAGCAGCAGGGCTGGCGGACATATCTGGTGCAGGCTGGAGCTGCTTC	ATATTTGAATTTAACATTTATCATCTCCCTTAGAGTCAGACATATGAATATCCTCCTTAG
STM0293	Y	Y		Y		Y	Y		Y		CDS			putative cytoplasmic protein	337829	338275	+	30	S. typhimurium only	LT2_009	H03	0.4	13	0.1	TAAGGGAGATGATAAATGTTAAATTCAAATATGTCTGAACTTAGAGTGCAGGCTGGAGCTGCTTC	AAGAGCACTCGCGCTTTACTTAATGGTTGAGCATACAATCAAATCCATATGAATATCCTCCTTAG
STM0294	Y	Y		Y		Y	Y		Y		CDS			putative cytoplasmic protein	338838	339275	+	32	Some Salmonella only	LT2_009	A04	0.8	10	0.09	AAGAAGTCGAGAACAATGCTGCGTTTTGTGAAGCCCGGAGACATAGTGCAGGCTGGAGCTGCTTC	TTTTTATTTTCATTTTCAGGCAATTTCAAGCCGTTTTTTGATATCCATATGAATATCCTCCTTAG
STM0295	Y	Y		Y		Y	Y		Y		CDS			putative cytoplasmic protein	340044	340352	+	32	Some Salmonella only	LT2_009	B04	-2.1	9	6e-05	ACTACAGGAATAAGTATGGTTAACGATAAGGATACAGCTATATTAGTGCAGGCTGGAGCTGCTTC	TAACCCCTCCGGCTTTTACACATTATTCATCCGGTTCCAGATGTTCATATGAATATCCTCCTTAG
STM0296	Y	Y		Y		Y	Y		Y		CDS			putative cytoplasmic protein	340454	340702	-	51	Some or all Salmonella only	LT2_009	C04	0.5	12	0.09	GATCTCTAAATGTGAATGGCTCGATTATGCGGGATACTTACATACGTGCAGGCTGGAGCTGCTTC	TATCTCCGGTATTGTTCAGCGCCCCGGAAATGTTTTTAACCACTGCATATGAATATCCTCCTTAG
STM0298	Y	Y		Y		Y	Y		Y		CDS			putative integrase core domain	341178	341459	+	45	All Salmonella only	LT2_009	D04	-0.4	13	0.08	CGCGGTTATCTGGCCATGCTGCGTATGGATAAGGGACCGGAATTTGTGCAGGCTGGAGCTGCTTC	TCCGGCCAGATAACGTTATTGGCGGTATTCCTTCGGTATCATATTCATATGAATATCCTCCTTAG
STM0299	Y	Y	Y	Y	Y	Y	Y	Y	Y	Y	CDS	safA		putative outer membrane protein	342209	342721	+	43	Some Salmonella only	LT2_005	A05	1.2	13	0.02	GGTTATTCAAATGAAAAGCATAAAAAAATTGATTATCGCAGTGCAGGCTGGAGCTGCTTC	TTGTTTACTATTAAGGTTGATATCCCACTACGTCTAAAGTCATATGAATATCCTCCTTAG
STM0300	Y	Y	Y	Y	Y	Y	Y	Y	Y	Y	CDS	safB		putative fimbriae assembly chaparone	342829	343542	+	49	Subspecies 1 only	LT2_002	F02	-0.4	11	0.2	TTTTGCTGTAATGGCGGTAGCTTTGTTCGCCACTAATTCTGTGCAGGCTGGAGCTGCTTC	GCCCCTGGATTTATTTAAGAACGTAGTGGAACGGATGACTCATATGAATATCCTCCTTAG
STM0301	Y	Y	Y	Y	Y	Y	Y	Y	Y	Y	CDS	safC		putative fimbriae usher	343566	346076	+	55	Subspecies 1 only	LT2_002	G02	-0.2	13	0.3	GCGGCAGAAAATGAAGTTCAAACAACCTGCCTTGCTACTGGTGCAGGCTGGAGCTGCTTC	TCAGAATCGGCTATCTGCAGAGACCGCTCATTTGATACAACATATGAATATCCTCCTTAG
STM0302	Y	?	Y	Y	Y	Y	Y	Y	Y	Y	CDS	safD		putative fimbriae subunit	346098	346568	+	55	Subspecies 1 only?	LT2_002	H02	-0.1	4	0.4	GGAGAGAATAATGTGGATGAAAATACAGCGAGTGAAAACGGTGCAGGCTGGAGCTGCTTC	GAACAGACGGCTACGTATCCTCCTGCGCCAATGCACAGGCCATATGAATATCCTCCTTAG
STM0303	Y	Y	Y	Y	Y	Y	Y	Y	Y	Y	CDS	ybeJ		putative xylanase/chitin deacetylase	346974	347795	+	52	Subspecies 1 only	LT2_002	A03	0	13	0.8	AATAAAGCATATGTCTTATGCACGACATTTACCGGTATTAGTGCAGGCTGGAGCTGCTTC	GGTCTCTGGCTCAGTCAGCTATCCGACGTGCCCCCTTATGCATATGAATATCCTCCTTAG
STM0304	Y	Y	Y	Y	Y	Y	Y	Y	Y	Y	CDS	sinR		transcriptional regulator	348610	349557	+	40	Subspecies 1 only	LT2_005	B05	0.4	12	0.04	ACGGAAGATAATGATGGAACTGATCAATAATCGTGGTATGGTGCAGGCTGGAGCTGCTTC	TCCAAACGGGTTAATCATCATTCAGAAAATCAATTTGTGGCATATGAATATCCTCCTTAG
STM0305	Y	?		Y		Y	Y		Y		CDS			putative cytoplasmic protein	349674	349889	+	49	Some or all Salmonella only	LT2_019	A02	0.5	6	0.2	TGCCCAATACAAAACATGATGCCGACTGACGGAAATGATAATACCGTGCAGGCTGGAGCTGCTTC	TACGCCTTTTAAACACTATCGGTAAAATAGCTGGTCCTGTGGGTTCATATGAATATCCTCCTTAG
STM0306	Y	Y		Y		Y	Y		Y		CDS			homologue of sapA	349893	350612	-	43	All Salmonella only	LT2_009	E04	0.1	12	0.8	AAGGCAGGTTCTGAAATGAAAAACTTTTTCGCAGTCTGCATCATTGTGCAGGCTGGAGCTGCTTC	TTTTACCGATAGTGTTTAAAAGGCGTAAGTAATGCCGAGCATGAACATATGAATATCCTCCTTAG
STM0307	Y	Y		Y		Y	Y		Y		CDS	sciZ		homology to Shigella VirG protein	350943	351350	-	47	All Salmonella only	LT2_019	B02	0.7	13	0.005	TATCAGGATATCTTCATGAAAAACTTTGTACGCACAACTTTACTGGTGCAGGCTGGAGCTGCTTC	AACGGGCAAAAATATTTACTCAAGTGCCTGGGCGAGATCTTGTTGCATATGAATATCCTCCTTAG
STM0314	Y	Y		Y		Y	Y		Y		pseudogene			pseudogene; frameshift relative to E. coli probable peptide chain release factor (GB:AAC73340.1)	359074	360206	+	57	Subspecies 1 only	LT2_009	F04	0.5	13	0.1	TATATGGAATGGTATATGGGCAATTATATTCGTCCTTTATCAGATGTGCAGGCTGGAGCTGCTTC	AAAGTTGCAGTAAGATCATGCGCTTTTCTCCCCTGAGGTTTTCAGCATATGAATATCCTCCTTAG
STM0319	Y	Y	Y	Y	Y	Y	Y	Y	Y	Y	CDS	crl		transcriptional regulator of cryptic csgA gene for curli surface fibers	364528	364929	+	50	All nine genomes	LT2_005	C05	0.5	14	0.02	GGAGATCGCAATGACGTTACCGAGTGGACACCCGAAAAGTGTGCAGGCTGGAGCTGCTTC	GGCAGCAGGGTTATGCCGACAGTTTTACCGGCTCGTCGTTCATATGAATATCCTCCTTAG
STM0328	Y	Y		Y		Y	Y		Y		CDS			putative permease	371403	372641	+	43	Some Salmonella only	LT2_009	G04	0.4	12	0.4	TACGGAACATTGTGTATGAAAAATAATATTGAAGAGACAATAGGTGTGCAGGCTGGAGCTGCTTC	ACTTCGTGTCTATAATCAGAAACTCTCCTGAACTGACTGTTTTTTCATATGAATATCCTCCTTAG
STM0329	Y	Y		Y		Y	Y		Y		CDS			putative 3-isopropylmalate isomerase (dehydratase), subunit with LeuD	372773	374194	+	51	Some Salmonella only	LT2_009	H04	0.1	13	0.4	GCTCCAGGAATATATATGTCTGCTAAAACGCTGTATGAAAAATTAGTGCAGGCTGGAGCTGCTTC	TTAAACGTATCCATCTTATTCCCCTGCCTGAAGTAATGACCGAACCATATGAATATCCTCCTTAG
STM0330	Y	Y		Y		Y	Y		Y		CDS			putative 3-isopropylmalate isomerase (dehydratase), subunit with LeuC	374196	374822	+	52	Some Salmonella only	LT2_009	A05	0.2	13	0.07	AGGCAGGGGAATAAGATGGATACGTTTAAGCAAATCAGCGGGCGAGTGCAGGCTGGAGCTGCTTC	TTGCAGTCTTCTTCCTTAACCGCGCGGGGATGCAGGGCGTTTTAGCATATGAATATCCTCCTTAG
STM0333	Y	Y		Y		Y	Y				CDS			putative transcriptional regulator, LysR family	376663	377628	+	49	Some Salmonella only?	LT2_003	E02	0.7	14	0.0006	CACTGATGCTATGAAAACGACACCTGTAGGAAAAAAACATGTGCAGGCTGGAGCTGCTTC	CGCCGACTGATCACAGTACGCCCGGTGCTTTACCGCCTGGCATATGAATATCCTCCTTAG
STM0335	Y	Y	Y	Y	Y	Y	Y	Y	Y	Y	CDS			putative outer membrane protein	378536	378934	+	36	Some Salmonella only	LT2_005	D05	0.7	12	0.01	ATATAACTATATGAAATTGATAATAATCCTCCTTCTCGCGGTGCAGGCTGGAGCTGCTTC	CAAGCCAGACTCAGCATGTACCATTGTCAAAAATAGCATTCATATGAATATCCTCCTTAG
STM0336	Y	Y	Y	Y	Y	Y	Y	Y	Y	Y	CDS	stbE		putative fimbriae; chaparone	378981	379739	-	48	Other distributions	LT2_005	E05	1.2	11	6e-05	GGAAGCGTGAATGCGCAATTACAGGCAGTGGTTAGTTTTCGTGCAGGCTGGAGCTGCTTC	ATATTTCCCATCAAAACTCAGGAGTAAAATCATTCTCACTCATATGAATATCCTCCTTAG
STM0337	Y	Y	Y	Y	Y	Y	Y	Y	Y	Y	CDS	stbD		putative fimbriae; usher	379705	381030	-	52	Subspecies 1 only	LT2_005	F05	-0.1	13	0.6	GAATAGCACAATGCTTTTTAGTTTCCGAACGCTATTGTTTGTGCAGGCTGGAGCTGCTTC	TAATATGACTTTACTGAAAACTAACCACTGCCTGTAATTGCATATGAATATCCTCCTTAG
STM0338	Y	Y	Y	Y	Y	Y	Y	Y	Y	Y	CDS	stbC		putative fimbriae; usher	381035	383596	-	54	Other distributions	LT2_005	G05	-0.1	14	0.6	GAGAGCTACGATGTCCCCCACCATTAATTTGAACCGCAAAGTGCAGGCTGGAGCTGCTTC	AAGCATTGTGCTATTCCTTCTCGCAGATTTTGTTCAGATACATATGAATATCCTCCTTAG
STM0339	Y	Y		Y		Y	Y				CDS	stbB		putative fimbriae; chaparone	383580	384341	-	45	Other distributions	LT2_003	F02	0.1	14	0.5	AGTTGTTGAGATGAAAATGGATACCCGACATTCCGCATTAGTGCAGGCTGGAGCTGCTTC	GCGGTTCAAATTAATGGTGGGGGACATCGTAGCTCTCGCTCATATGAATATCCTCCTTAG
STM0340	Y	Y	Y	Y	Y	Y	Y	Y	Y	Y	CDS	stbA		putative fimbriae; major subunit	384403	384939	-	47	Other distributions	LT2_005	H05	0.3	13	0.2	ACATTATCATATGTCTATGAAAAAATATTTAGCAATGATCGTGCAGGCTGGAGCTGCTTC	GTAGCGACAATTATTTATACGAAACGGCGTATTGAAGGGTCATATGAATATCCTCCTTAG
STM0341	Y	Y	Y	Y	Y	N	N				CDS			putative inner membrane protein	385573	386337	+	36	Subspecies 1 only	LT2_001	E01	0.9	8	0.1	TGTCGTCTGAATGATGGATGCAGTTACCTTTAGGATTGTCGTGCAGGCTGGAGCTGCTTC	ACAAATATAATCAGTAACGTTCTTTTACTGTAATACATTTCATATGAATATCCTCCTTAG
STM0342	Y	Y	Y	Y	Y	Y	Y	Y	Y	Y	CDS			putative periplasmic protein	386310	386609	+	40	Some or all Salmonella only	LT2_005	A06	1.1	14	0.002	CGGTGCCAAAATGTATTACAGTAAAAGAACGTTACTGATTGTGCAGGCTGGAGCTGCTTC	GTAAATGTTTTCATACCCGTTCTGCGCAGTTTGCTGATGCCATATGAATATCCTCCTTAG
STM0343	Y	Y		Y		Y	Y		Y		CDS			putative Diguanylate cyclase/phosphodiesterase domain 1	387109	388683	+	48	Subspecies 1 only	LT2_009	B05	0.1	14	0.6	AGAAAGCTATTTCTGATGTTGTTTATTGCCGTTCCACTGATCGTAGTGCAGGCTGGAGCTGCTTC	TAGCGAGTTCCTGCATTATTCAGCCACCAGATCGCTCGCGGATCCCATATGAATATCCTCCTTAG
STM0344	Y	Y	Y	Y	Y	Y	Y	Y	Y	Y	CDS			putative response regulator	388783	389526	+	41	S. enterica only?	LT2_005	B06	0.9	13	4e-06	GGATATTTTTATGAGTCAGAACAATTATCTGATTGACAAAGTGCAGGCTGGAGCTGCTTC	GTCGCCACGCTTAATAACGTTCTTTTATGGAAATGCATTTCATATGAATATCCTCCTTAG
STM0345	Y	Y	Y	Y	Y	Y	Y	Y	Y	Y	CDS			putative inner membrane protein	389499	389987	+	39	Some Salmonella only	LT2_005	C06	0.2	13	0.6	CGGAGCCGAAATGCATTTCCATAAAAGAACGTTATTAAGCGTGCAGGCTGGAGCTGCTTC	ACATTCAGATCTACTGCGCGGTACAAACGTTATAAAGCTGCATATGAATATCCTCCTTAG
STM0346	Y	Y	Y	Y	Y	N	N				CDS			putative outer membrane protein; homologue of ail and ompX	390388	390912	+	42	Some Salmonella only	LT2_001	F01	0.6	11	0.006	AGTGGTTTTAATGAAAAGACGGTCTTCGTTCCTTGTTTTTGTGCAGGCTGGAGCTGCTTC	ACTTTTAATATCAGAAGCGATAACCTACGCTGACACCAAACATATGAATATCCTCCTTAG
STM0347	Y	Y		Y		Y	Y		Y		CDS			putative response regulator	391056	391697	+	40	Subspecies 1 only	LT2_009	C05	0.8	12	0.03	TCTATTGATGAAATTATGATAAATTCACTATCGGAACAACTTCCGGTGCAGGCTGGAGCTGCTTC	TTCATCTTGTTTGCTTCAAGCCTGATCGGCGTTTTTGTCTACACGCATATGAATATCCTCCTTAG
STM0348	Y	Y		Y		Y	Y		Y		CDS			putative inner membrane protein	391708	391932	+	35	Some or all Salmonella only	LT2_009	D05	0.8	12	0.005	CTTGAAGCAAACAAGATGAAAAAGTTAACGATGAGAGAGTGTGAAGTGCAGGCTGGAGCTGCTTC	TGCTTCTGAACGCCGTCAAGGAACTATATTTAAGATGTAACGAATCATATGAATATCCTCCTTAG
STM0353	Y	Y		Y		Y	Y		Y		CDS			putative cation transport ATPase	398560	400848	+	60	Some Salmonella only	LT2_009	E05	0.5	13	0.05	GATGGGGAAGTCGTCATGAGTCAGTCAGAAAATCGTCACGACACGGTGCAGGCTGGAGCTGCTTC	TCATGACGCTCCTCCTCATGTCGTGGATGTGTCGGATGGGGTTGCCATATGAATATCCTCCTTAG
STM0354	Y	Y		Y		Y	Y		Y		CDS			putative transcriptional regulator	400860	401324	+	54	Some or all Salmonella only	LT2_009	F05	0.3	14	0.07	ATGAGGAGGAGCGTCATGAACATCGGTAAAGCAGCTAAAGCATCGGTGCAGGCTGGAGCTGCTTC	GCGTAATCTCAGGACTTACAGACGCTTTGCCAGTCCGTGGCGACGCATATGAATATCCTCCTTAG
STM0358	Y	Y		Y		Y	Y		Y		CDS	res		DNA restriction (DNA helicase	405299	408271	+	49	All Salmonella only	LT2_019	C02	-1.4	14	7e-06	TATTAAGAGGGGATGATGATGAATATTTTACTGGAAGAACTTCCCGTGCAGGCTGGAGCTGCTTC	GTTCATTCAAACCCGTTAGTTTGCCTTCCCCTCAATCAAGCCATTCATATGAATATCCTCCTTAG
STM0359	Y	Y		Y		Y	Y		Y		CDS			putative cytoplasmic protein	408548	408649	+	50	Some or all Salmonella only	LT2_009	G05	0.4	12	0.1	TAAGGGAGACATGTTATGCTAAATAGATACTACCGTTTCGCTGTCGTGCAGGCTGGAGCTGCTTC	GAATATCCAGATAAATTACGATTTTTTTTGCGGCTGGCTGTCAGGCATATGAATATCCTCCTTAG
STM0362	Y	Y		Y		Y	Y		Y		CDS			putative cytoplasmic protein	411193	411417	+	57	Some or all Salmonella only	LT2_009	H05	0.4	13	0.2	GGTTAAAGTGAAAAAATGGTCGCGGCGAGTCGTATGGATGGTCGCGTGCAGGCTGGAGCTGCTTC	AGATGAGAATAATTATCAACCGCTATTGAGGGGAGAGATAAGGCGCATATGAATATCCTCCTTAG
STM0363	Y	N		Y		Y	Y		Y		CDS			putative transcription regulator, AraC family	411513	412517	+	58	Subspecies 1 only	LT2_009	A06	-0.5	4	0.1	TAAACGGTATTGATAATGTCTCCGATCTCCTGTCACTCTTCCGCCGTGCAGGCTGGAGCTGCTTC	CTCTGGCGGGGCGCGTTACGCACAGTGGCGGGACGCCGTAAGAGACATATGAATATCCTCCTTAG
STM0364	Y	Y		Y		Y	Y		Y		CDS	foxA		ferrioxamine receptor	412663	414771	+	53	Subspecies 1 only	LT2_009	B06	-0.1	13	0.6	TTATTTACAATAAAGATGCCTTTGGAGATGTTCATGTTTGCGACAGTGCAGGCTGGAGCTGCTTC	GGACGATAAGCGTTATCAAAACGCCCATGACACGCTGCCTACAATCATATGAATATCCTCCTTAG
STM0366	Y	Y		Y		Y	Y		Y		CDS	yahO		putative periplasmic protein	415676	415951	+	44	Other distributions	LT2_009	C06	0.4	12	0.3	AACGAGGGTTTTGCTATGAAAACTGGCTACAAGGTTATGCTTGGCGTGCAGGCTGGAGCTGCTTC	TATGATGCAATGCTTTTATTTCTTTTTATAAATATCAGCCGTACCCATATGAATATCCTCCTTAG
STM0374	Y	Y		Y		Y	Y		Y		CDS	yaiV		putative inner membrane protein	428187	428810	+	42	Other distributions	LT2_009	D06	0.7	13	6e-05	TTGCAAGGAATGCATATGTTATCTTTAAGCAAGCCACTACAGGAAGTGCAGGCTGGAGCTGCTTC	GGCGCAACATTTTTGTTAATATTCGGAGGGCAAACGGTTAATACTCATATGAATATCCTCCTTAG
STM0381	Y	Y		Y		Y	Y		Y		CDS			putative inner membrane protein	434715	435428	+	54	All Salmonella only	LT2_009	E06	0.1	14	0.6	CGGGCTTCTGCCATAATGTTTATGGGATGTGAGAACGGAGGCCGCGTGCAGGCTGGAGCTGCTTC	GCAGACGTTTATGCTTTAACGACACACGCCGTAGCCCCGCATTCCCATATGAATATCCTCCTTAG
STM0385	Y	Y		Y		Y	Y		Y		CDS	yaiC	adrA	putative diguanylate cyclase/phosphodiesterase domain 1	438129	439241	+	55	Other distributions	LT2_009	F06	0.5	13	0.03	GAAAATTGTTTCTAAATGTTCCCAAAAATAATGAATGATGAAAATGTGCAGGCTGGAGCTGCTTC	AAGCCCGGCTGGACGTCATGCCGCCACTTCGGTGCGGTTACGTCCCATATGAATATCCTCCTTAG
STM0387	Y	Y		Y		Y	Y	Y	Y		CDS	yaiI		putative cytoplasmic protein	440205	440660	+	58	All nine genomes	LT2_019	D02	0.3	12	0.6	CGTACGGGAGACATTATGACCATCTGGGTGGATGCGGATGCGTGTGTGCAGGCTGGAGCTGCTTC	TTTTCATTACATGATTTATTTTTTACGCTGGCTTTCCAGCCACCACATATGAATATCCTCCTTAG
STM0390	Y	Y		Y		Y	Y		Y		CDS	aroM		protein of aro operon, regulated by aroR	441859	442536	+	51	Other distributions	LT2_009	G06	-0.6	12	0.1	TAAGGTGGAATAAAAATGAGTGCGTCGTTGGCAATCCTCACAATCGTGCAGGCTGGAGCTGCTTC	GCCTGTCACGTAAAATTAGACAAGCAGTTCTGAAGCTAACCGCGCCATATGAATATCCTCCTTAG
STM0398	Y	Y		Y		Y	N		Y		CDS	phoR	R1pho, phoR1	sensory kinase in two-component regulatory system with PhoB, regulates pho regulon	451554	452849	+	54	All nine genomes	LT2_019	E02	-0.1	11	0.3	GAGGGAGTATGACGCGTGCTGGAACGGCTGTCATGGAAAAGGCTGGTGCAGGCTGGAGCTGCTTC	ACTTACGAAAGGCAATTAATCGCTATTTTTGGCAATTAAACGTTCCATATGAATATCCTCCTTAG
STM0409	Y	Y	Y	Y	Y	Y	Y	Y	Y	Y	CDS			hypothetical protein	465308	465673	+	51	Some Salmonella only?	LT2_002	B03	-0.6	11	0.02	AGGAGGATGTATGAAAAACTTGATTAACTGGTTTGAAATTGTGCAGGCTGGAGCTGCTTC	TTAGCAAATATCACGCAGGTTGATGTAAACCTATTCGGTTCATATGAATATCCTCCTTAG
STM0410	Y	Y	Y	Y	Y	Y	Y	Y	Y	Y	CDS			putative regulatory protein	465699	466391	+	53	Some Salmonella only	LT2_002	C03	-1.4	13	3e-12	GAGAGTCAATATGACCAGACGCGCTGACCGTTTGTTTCAGGTGCAGGCTGGAGCTGCTTC	CTATCACATCTTACGGCATTTTTTCGTGCTCGACTTTTCGCATATGAATATCCTCCTTAG
STM0430	Y	Y		Y		Y	Y				CDS	phnR		2-aminoethylphosphonate transport, repressor	483349	484068	-	59	Other distributions	LT2_003	G02	0.5	13	0.007	GCGAGTAAGCATGAAATCTATCCCGGGCGATATCCCGCAGGTGCAGGCTGGAGCTGCTTC	GGCGCATCCGCTAGTGGGTATCTACCTCAATACGCAGGCTCATATGAATATCCTCCTTAG
STM0437	Y	Y	Y	Y	Y	Y	Y	Y	Y	Y	CDS			putative periplasmic protein	490256	491767	+	44	Subspecies 1 only	LT2_005	D06	0.3	13	0.3	TGAATTCGTTATGGAAATTAAATTTTTATCATTATGTATTGTGCAGGCTGGAGCTGCTTC	TTTCATTCCCTTATTCTTTATCTAAAAAGCGCACACTGTCCATATGAATATCCTCCTTAG
STM0438	Y	Y	Y	Y	Y	Y	Y	Y	Y	Y	CDS			putative TPR repeat protein	491989	493272	+	40	Some Salmonella only	LT2_005	E06	1.3	12	1e-06	TTCAGTATCTGTGGATATTCCGCAAGCAATAAAGTACTACGTGCAGGCTGGAGCTGCTTC	GCCCCACGAGTTATCGATTCTGAATAATATGTAAATTATCCATATGAATATCCTCCTTAG
sraA	Y	Y		Y		Y	N		Y		RNA	sraA		unconfirmed sRNA	505384	505460	-		not done	LT2_025	C10	-1.5	failed to be confirmed in CI experiment 13	1e-07	CGAATAATTAAACATTCATACAATCAGTTAGCCAAAAAAGGGGGGGTGCAGGCTGGAGCTGCTTC	CTGTGCTCCATACCACCTATAACATGTACGTCAGTATATGGGGATCATATGAATATCCTCCTTAG
STM0468	Y	Y		Y		Y	Y		Y		CDS	ylaB		putative diguanylate cyclase/phosphodiesterase domain 2	524577	526127	-	52	Other distributions	LT2_009	H06	0.5	13	0.003	TATAAGGACATCACTGTGACAACACGACATCTGGTCAGCCTGGTAGTGCAGGCTGGAGCTGCTTC	TTCTGCTGTGCGACGTTATAGCCGCTGTTCCGCCCAAAGAATAAACATATGAATATCCTCCTTAG
STM0469	Y	Y		Y		Y	Y		Y		CDS	rpmE2		putative 50S ribosomal protein L31 (second copy)	526352	526612	+	44	All nine genomes?	LT2_025	F10	0.3	13	0.2	AATTGAGAGGGCGCAATGAAACCTGATATTCATCCTGTATACCGCGTGCAGGCTGGAGCTGCTTC	ACACCTGCATTTCATTTACCCCCGTTTAGCGCCGATAAAATGACCCATATGAATATCCTCCTTAG
STM0470	Y	Y		Y		N?	N		Y		CDS	rpmJ2	rpmJ	putative 50S ribosomal protein L36 (second copy)	526618	526758	+	43	All nine genomes?	LT2_025	F12	0.7	12	0.001	ACGGGGGTAAATGAAATGCAGGTGTTAAACTCACTTCGCAATGCAGTGCAGGCTGGAGCTGCTTC	TGAACTGTTGGTTTTTTAACGTCTTTTTTTACGCCCCTGAACCGCCATATGAATATCCTCCTTAG
STM0473	Y	Y		Y		Y	Y		Y		CDS	hha		hemolysin expression modulating protein (involved in environmental regulation of virulence factors)	528131	528349	-	40	All nine genomes?	LT2_025	H04	-0.3	10	0.3	TCATAGGTAGAATTTATGTCTGATAAACCATTAACTAAAACTGATGTGCAGGCTGGAGCTGCTTC	AGTAATGTAGCGTGATTAACGAATGAATTTCCATACTGAAGAGGGCATATGAATATCCTCCTTAG
STM0474	Y	Y		Y		Y	Y		Y		CDS	ybaJ		putative cytoplasmic protein	528377	528751	-	42	All nine genomes	LT2_025	E01	0.4	12	0.06	AAAAGGGGATGCATTATGGACGAATACTCACCCAAAAGACATGATGTGCAGGCTGGAGCTGCTTC	TGATTGTAATAATTTTTAACAAGACAAACTAACAGGATTGGCCCTCATATGAATATCCTCCTTAG
STM0480	Y	Y		Y		Y	Y		Y		CDS	ybaM		putative inner membrane protein	538935	539102	-	45	All nine genomes?	LT2_025	F08	0.7	14	0.0008	AACCCTGGAGAAAGTATGTCGCTTGAAAATGCCCCTGATGAAGTCGTGCAGGCTGGAGCTGCTTC	CAAACCAGCGGGCAATTACTCTGTTTGCGAGTCGTCTTCCGTACTCATATGAATATCCTCCTTAG
sroB	Y	Y		Y		Y	Y		Y		RNA	sroB		sRNA	555971	556085	+		not done	LT2_025	D06	-0.2	9	0.5	ACTAAAAAATAGTATAATCTTGTGCATTAGGTCTTGGCAGTTGCGGTGCAGGCTGGAGCTGCTTC	TACGGCGAAGGCAACCTACCGCAAATATTGAAATAAAAAAATGGCCATATGAATATCCTCCTTAG
STM0497	Y	Y	Y	Y	Y	Y	Y	Y	Y	Y	CDS			putative periplasmic protein	556964	557791	-	43	Subspecies 1 only	LT2_005	F06	0.3	13	0.4	TGTGTTATTTATGTTTAGAAAAGCAGTTACGCTTCTTTTCGTGCAGGCTGGAGCTGCTTC	ATCGGTCGGGTTATTCGCTGCCGTCGAGATAGGCCGTTCTCATATGAATATCCTCCTTAG
STM0510	Y	Y		Y		Y	Y		Y		CDS	sfbA		putative ABC-type transport system ATPase component/cell division protein	571112	571942	+	53	S. enterica only	LT2_009	A07	0.2	14	0.2	TAAAATGGAGAAATTATGGGATTGCGTCAGAGTTTACGCATTGCGGTGCAGGCTGGAGCTGCTTC	TGGCCACCGCTGCGATCAGGGTGTCGCGGTCATCCATTCCGGTTTCATATGAATATCCTCCTTAG
STM0511	Y	Y		Y		Y	Y		Y		CDS	sfbB		putative ABC-type transport system ATPase component/cell division protein	571979	572995	+	56	S. enterica only	LT2_009	B07	0.6	14	0.001	ATTTCTGAGGTGAATATGATTGAAATAGAAAAAGTCTGCGTCGATGTGCAGGCTGGAGCTGCTTC	AAATCCGGCAATAAATCATCCACGGATCACCTCCACCTGTGCAGTCATATGAATATCCTCCTTAG
STM0518	Y	Y	Y	Y	Y	Y	Y	Y	Y	Y	CDS	gip		glyoxylate -induced protein	579261	580037	+	46	Other distributions	LT2_005	G06	0.1	12	0.7	GAGGTAATCGATGTTACGTTTCTCTGCCAATCTTTCTATGGTGCAGGCTGGAGCTGCTTC	ATTCTGCGTTTTAACGGTACTGATTAATCCACGATAATCCCATATGAATATCCTCCTTAG
STM0519	Y	Y	Y	Y	Y	Y	Y	Y	Y	Y	CDS	glxR		tartronic semialdehyde reductase	580138	581016	+	51	Other distributions	LT2_005	H06	0.2	10	0.5	GAGGTTGTATATGAAACTGGGATTTATTGGCCTGGGAATTGTGCAGGCTGGAGCTGCTTC	ATACACATAATTAGGACAATTTATGATTGGCCATTAATTCCATATGAATATCCTCCTTAG
STM0520	Y	Y		Y		Y	Y		Y		CDS			putative permease	581082	582329	+	46	Subspecies 1 only	LT2_009	C07	-0.5	12	0.3	GTAAAGGTGAAGAACATGAGTGAAACTAAAAAATCCGGAATTGATGTGCAGGCTGGAGCTGCTTC	TAGATATAATTATTTTTAAGCTGAAGCAATACGTTGCGTTGCTTTCATATGAATATCCTCCTTAG
STM0521	Y	Y	Y	Y	Y	N	N				CDS	ybbV		putative cytoplasmic protein	582405	582659	+	41	Other distributions	LT2_001	G01	0.4	12	0.05	ACGTTATCCGATGCGTGAAAAGAGGGATTTATGGAACATCGTGCAGGCTGGAGCTGCTTC	GCGCCATTCATTACCATCGCCGCCGCAATAAATAATGCGCCATATGAATATCCTCCTTAG
STM0522	Y	Y	Y	Y	Y	N	N				CDS	allP		putative NCS1 family, allantoin transport protein	582566	583879	+	46	Other distributions	LT2_001	H01	0.4	11	0.5	AAATTACGTTATGGTCGGCGGTTTTTTTATACTGGGGCTAGTGCAGGCTGGAGCTGCTTC	TTTTCAATATTTAACCTGCGAGTTTTTTCTCTCCTGTATTCATATGAATATCCTCCTTAG
STM0530	Y	Y		Y		Y	Y		Y		CDS	ylbE		putative cytoplasmic protein	593034	594293	+	57	Other distributions	LT2_009	D07	0.4	13	0.007	CAATAAGGGGTTCCCATGTTTACATCAGTGGCGCAAGCCAACGCTGTGCAGGCTGGAGCTGCTTC	TCATGAGACGCTCTCTTAACTTACGCCCATGCTTTCCGCCAGCGCCATATGAATATCCTCCTTAG
STM0543	Y	Y	Y	Y	Y	Y	Y	Y	Y	Y	CDS	fimA	fimD, pilA	major type 1 subunit fimbrin (pilin)	604115	604672	+	54	Some or all Salmonella only	LT2_006	A01	0.2	12	0.5	ACATAAATTAATGACCTCTACTATTGCGAGTCTGATGTTTGTGCAGGCTGGAGCTGCTTC	CCTGACGGGATTATTCGTATTTCATGATAAAGGTGGCGTCCATATGAATATCCTCCTTAG
STM0544	Y	Y	Y	Y	Y	Y	Y	Y	Y	Y	CDS	fimI		fimbrial protein internal segment	604748	605281	+	54	Some or all Salmonella only	LT2_006	B01	0.3	14	0.04	AACATAGCAGATGATAAGGAAAGGCGCGGCGCTAGCGGGGGTGCAGGCTGGAGCTGCTTC	GCAAGAAAATTCATGGGTAAACCAGCGTAAACCACACTTCCATATGAATATCCTCCTTAG
STM0545	Y	Y	Y	Y	Y	Y	Y	Y	Y	Y	CDS	fimC	pilB	periplasmic chaperone, required for type 1 fimbriae	605325	606017	+	50	S. enterica only	LT2_006	C01	0.3	14	0.08	ATTTTTTACCATGCTGAATAGTATAAAAGTAGGCTTTATTGTGCAGGCTGGAGCTGCTTC	CGCTCTCTGCTTAACCGAGACTGGCCGTTGTCGCCGACGTCATATGAATATCCTCCTTAG
STM0546	Y	Y	Y	Y	Y	Y	Y	Y	Y	Y	CDS	fimD	pilC	outer membrane usher protein	606048	608660	+	56	Other distributions	LT2_006	D01	0.1	13	0.6	CGAGAACACGATGAAGAAGACAACCTGGTTTGCAGGGCGAGTGCAGGCTGGAGCTGCTTC	ATTTTTCCTTTTATGACGCCGGACGGATACAGGTTGCGCTCATATGAATATCCTCCTTAG
STM0547	Y	Y		Y		Y	Y				CDS	fimH	pilE	minor fimbrial subunit	608675	609682	+	52	Other distributions	LT2_003	H02	-0.2	10	0.8	AAAAATAGAGATGAAAATATACTCAGCGCTATTGCTGGCGGTGCAGGCTGGAGCTGCTTC	TTATGCCTCCTTAATCATAATCGACTCGTAGATAGCCGCGCATATGAATATCCTCCTTAG
STM0548	Y	Y	Y	Y	Y	Y	Y	Y	Y	Y	CDS	fimF		putative fimbrial protein	609692	610210	+	55	S. enterica only	LT2_006	E01	0.5	12	0.2	AGGAGGCATAATGATCCTTCGGCGCGTTTTCATCGCTATCGTGCAGGCTGGAGCTGCTTC	ATAACGGACACTAATTGTAATTGATCAGGAAGGTCGCATCCATATGAATATCCTCCTTAG
STM0549	Y	Y	Y	Y	Y	N	N				CDS	fimZ		fimbrial protein Z, putative transcriptional regulator (LuxR/UhpA family)	610256	610888	-	41	Other distributions	LT2_001	A02	1.5	10	8e-06	GCATACAACAATGAAACCTGCATCTGTTATCATTATGGACGTGCAGGCTGGAGCTGCTTC	GGGAGTACATTTACAATAATTCGTGTGATTTGGCGTAATCCATATGAATATCCTCCTTAG
STM0550	Y	?	Y	Y	Y	Y	Y	Y	Y	Y	CDS	fimY		putative regulatory protein	611492	612214	-	46	S. enterica only	LT2_006	F01	1.1	6	0.02	AAAAAGCAGGATGCGCAGCGTACCACGCAGGGAAAGACACGTGCAGGCTGGAGCTGCTTC	CGTTACTTCGTTAAAAAATGTCGTGGAAAGTAACGTTTAGCATATGAATATCCTCCTTAG
STM0551	Y	Y	Y	Y	Y	Y	Y	Y	Y	Y	CDS			putative Diguanylate cyclase/phosphodiesterase domain 0	612233	612544	-	43	All Salmonella only	LT2_006	G01	-2.2	12	2e-11	GGAGGAGTGTTTGGTGGCACAGGGTATTTTGTTAAAGGAAGTGCAGGCTGGAGCTGCTTC	TTCCATTGCTCTAATATATATCTGGTAATATGGCTGGCCACATATGAATATCCTCCTTAG
STM0552	Y	Y	Y	Y	Y	Y	Y	Y	Y	Y	CDS	fimW		putative fimbrial protein	612706	613302	-	42	Some or all Salmonella only	LT2_006	H01	-1.2	11	3e-05	ATATTTTTTTATGCTGCGTATCGCTATTAAGGAACAAAACGTGCAGGCTGGAGCTGCTTC	TTAAGTGAGTTTACTTACTGAGTAAGAAATGAAGGTTAACCATATGAATATCCTCCTTAG
STM0554	Y	Y		Y		Y	N		Y		CDS			homology to integrase protein of phage	613593	613781	-	44	Other distributions	LT2_009	E07	-0.1	14	0.6	TCCAGGTTATCCGTGGTGATTCACAGATATGCTCACCTTGCACCTGTGCAGGCTGGAGCTGCTTC	TAGAGCAACGGCCTTCTAAGCCGTGGGTCGCAGGTTCGAATCCTGCATATGAATATCCTCCTTAG
STM0555	Y	Y		Y		Y	Y		Y		pseudogene			pseudogene; frameshift relative to E. coli IS3 putative transposase (GB:AAC75150.1)	613750	614164	-	47	S. enterica only?	LT2_009	F07	-0.5	13	0.02	TCACTGCAACCATGAATGACAAAAGATAGAGTCCTGAATGCGCTTGTGCAGGCTGGAGCTGCTTC	TGTTCCGTTAAATGATTAGGTGCAAGGTGAGCATATCTGTGAATCCATATGAATATCCTCCTTAG
STM0557	Y	N	Y	Y	Y	Y	Y	Y	Y	Y	CDS			putative inner membrane protein	614804	616456	-	37	Subspecies 1 only	LT2_006	A02	0.4	5	0.5	ATAATTAAGAATGAGAAGAAAAATGGTTAACAATAGATTAGTGCAGGCTGGAGCTGCTTC	TACATGAATGTTATTTAATTATTTCCGTAATATTCTCATTCATATGAATATCCTCCTTAG
STM0558	Y	Y	Y	Y	Y	Y	Y	Y	Y	Y	CDS	yfdH		putative glycosyltransferase	616437	617363	-	42	Other distributions	LT2_002	D03	-0.3	6	0.4	GGGATGCGAAATGAAAATCTCGTTAGTCGTTCCGGTCTTCGTGCAGGCTGGAGCTGCTTC	TAATCTATTGTTAACCATTTTTCTTCTCATTCTTAATTATCATATGAATATCCTCCTTAG
STM0567	Y	Y		Y		Y	Y		Y		CDS			putative ATPase involved in DNA repair	622698	623873	-	54	All Salmonella only	LT2_009	G07	0.6	13	0.01	CCAGGCATCAACGTCATGAATAAGATCATCAAACGTTTAGAGATCGTGCAGGCTGGAGCTGCTTC	TTGATGAATGATGGACTACCCTGACAGAAGTTCCTGTTCCACCTGCATATGAATATCCTCCTTAG
STM0570	Y	Y		Y		Y	Y		Y		CDS	apeE		outer membrane N-acetyl phenylalanine beta-naphthyl ester-cleaving esterase	627193	629163	+	56	All Salmonella only	LT2_009	H07	0.2	13	0.4	ATTAAGGAACATCGGATGACCCAAAAGCGTACCCTGCTAAAATACGTGCAGGCTGGAGCTGCTTC	CTCCCTGGCGTGTCATCAAAATCGGGCGCTAAACCCAACGTTATACATATGAATATCCTCCTTAG
STM0572	Y	Y		Y		Y	Y		Y		CDS			putative phosphosugar isomerases	632187	633173	-	53	Other distributions	LT2_009	A08	0.4	12	0.09	GCTAAGGAGATAAATATGTCTGTTGCTCATGAAAATGCCCGCCGTGTGCAGGCTGGAGCTGCTTC	CATCCGGCATAACTATTAATATTCAACTTTCCACATATACCGGCGCATATGAATATCCTCCTTAG
STM0573	Y	Y	Y	Y	Y	N	N				CDS			putative inner membrane protein	633240	634283	-	58	Other distributions	LT2_001	B02	1	5	0.02	AGAAGACTATATGAACGAGACGCCCCTTCGCCTGCTGGAGGTGCAGGCTGGAGCTGCTTC	TTAATAAAAATTAAATTTCTTGCTTACTTTTCATTTTTTGCATATGAATATCCTCCTTAG
STM0580	Y	Y		Y		Y	Y		Y		CDS			putative regulatory protein	638146	638727	-	53	All Salmonella only	LT2_019	F02	-0.4	13	0.2	TAAGGGTAACGTGTAGTGGCTCGTCCGAAGAGTGAAGACAAAAAAGTGCAGGCTGGAGCTGCTTC	GTGTTTGACCGTCCATTATTGCTCCTCGCGAGTCAGCGCGCGCCACATATGAATATCCTCCTTAG
STM0584	Y	Y	Y	Y	Y	Y	Y	Y	Y	Y	CDS	entD		enterochelin synthetase, component D (phoshpantetheinyltransferase)	640808	641512	-	56	All Salmonella only	LT2_006	B02	0.2	13	0.3	GGCAAAAACGATGCTGACATCTCATTTTCCCCTTCCCTTTGTGCAGGCTGGAGCTGCTTC	GGGATCTCATTTATCGGGGTATTGCGCTAAGTATAGAAGCCATATGAATATCCTCCTTAG
STM0589	Y	Y		Y		Y	Y		Y		CDS	fepE		ferric enterobactin (enterochelin) transporter	649596	650732	+	49	Other distributions	LT2_009	B08	0.1	12	0.8	TTCAGGTCATACGGCATGCCATCTCTTAATGTAAAACAAGAAAAAGTGCAGGCTGGAGCTGCTTC	GGCTTTTCGGGTAAATCAGACTAACCGTTCATCTATCGCCAGCGCCATATGAATATCCTCCTTAG
STM0606	Y	?		Y		Y	Y				CDS	ybdO		putative transcriptional regulator, LysR family	668043	668945	-	39	All Salmonella only	LT2_003	A03	0.2	7	0.8	GGAACATACTATGGCTAACCTTTACGACCTTAAAAAATTTGTGCAGGCTGGAGCTGCTTC	GACCTTCTTATTAATGTTTTTTTGTGATGTGCTCAATGAGCATATGAATATCCTCCTTAG
STM0610	Y	Y	Y	Y	Y	Y	Y	Y	Y	Y	CDS			putative component of anaerobic dehydrogenases	673151	673711	+	43	S. enterica only?	LT2_006	C02	0.2	11	0.5	TTATTTATTCATGGATTCAATCTATGAATCACTGACGGAAGTGCAGGCTGGAGCTGCTTC	TCCCGTCTCATTACTCATATTGATATTCTCGTTTTAATTCCATATGAATATCCTCCTTAG
STM0612	Y	Y		Y		Y	Y		Y		CDS			putative hydrogenase protein	675980	676537	+	54	Some Salmonella only	LT2_009	C08	0.4	14	0.02	AGGGGAATCCGTAGCATGAGACGTGCGTTTTTAGTGAATAGCGATGTGCAGGCTGGAGCTGCTTC	GTTCATATTTTTCCATTACTTGTCCTCCGGCTGCTTAGGCTGGCGCATATGAATATCCTCCTTAG
STM0626	Y	Y		Y		Y	Y				CDS	dpiA		response regulator in two-component regulatory system with DpiB, transcriptional regulation of cit operon (citrate fermentation) genes and of plasmid inheritance genes (OmpR family)	689657	690337	+	54	Other distributions	LT2_003	B03	0.6	11	0.02	AAAAAAAACGATGACAGAACCATTAACCCTATTGATCGTTGTGCAGGCTGGAGCTGCTTC	TAAACCAGGCTTAGCCGCCGTGGTAAATACGCTGCGGCCTCATATGAATATCCTCCTTAG
STM0628	Y	Y		Y		Y	Y		Y		CDS	pagP	crcA	PhoPQ-activated gene	692155	692727	+	49	All nine genomes?	LT2_019	G02	-0.6	14	0.001	GAATTTTTGAACGGTATGTATGTTGCGATGATCATCAGAAAGTATGTGCAGGCTGGAGCTGCTTC	GCATACCCTTCCCCATCAAAACTGGAAACGCATCCAGGCGAAATACATATGAATATCCTCCTTAG
STM0629	Y	Y		Y		Y	Y		Y		CDS	cspE	gicA, msmC	RNA chaperone, negative regulator of cspA transcription	692915	693124	+	44	All nine genomes?	LT2_025	H02	0.8	14	9e-05	GTAAAGGTAATTTTGATGTCTAAGATTAAAGGTAACGTTAAGTGGGTGCAGGCTGGAGCTGCTTC	CTGTCGGACGTATGCTTACAGAGCAGTTACGTTTGCAGCGGAAGGCATATGAATATCCTCCTTAG
STM0634	Y	Y	Y	Y	Y	Y	Y	Y	Y	Y	CDS	ybeF		putative transcriptional regulator, LysR family	696033	696986	-	51	Other distributions	LT2_006	D02	0.3	13	0.1	GAGCCAGAGCGTGAGTGATAATAATCAGGCAGAAAGACAAGTGCAGGCTGGAGCTGCTTC	AACATTTTTGTCAGAACGCCTCACGGATGATATCAATGACCATATGAATATCCTCCTTAG
STM0644	Y	Y		Y		Y	Y		Y		CDS	cobD		putative aminotransferase in cobalamin synthesis	705777	706871	+	57	S. enterica only	LT2_009	D08	0.4	14	0.05	TTGGCTGGAGGCATAATGGCGTTATTCAACAGCGCGCATGGCGGTGTGCAGGCTGGAGCTGCTTC	ACGTGCTGAACTACATCAATCAGCAGGGGCTATACCGGTAAGCACCATATGAATATCCTCCTTAG
STM0649.S	Y	Y	Y	Y	Y	Y	Y	Y	Y	Y	CDS	-		putative hydrolase	711995	712285	+		not done	LT2_002	E03	-0.9	14	0.0001	GGAGTTAATCGTGAAAAAAAATGCAGTGGTGATTCACCCTGTGCAGGCTGGAGCTGCTTC	TTGTTTTATATTATTTCCAGTCACCACGTCCGCGTTCACTCATATGAATATCCTCCTTAG
STM0651	Y	Y	Y	Y	Y	Y	Y	Y	Y	Y	CDS			putative permease	713524	714477	+	52	Subspecies 1 only	LT2_002	F03	0.4	12	0.05	GGAATAAGCTATGAAAATTAAAAAAACACTGGAACGTTTTGTGCAGGCTGGAGCTGCTTC	CGCCGAAACGCTAACCGCCTGCGGCGGCTGGGTTCAGTTTCATATGAATATCCTCCTTAG
STM0652	Y	Y	Y	Y	Y	Y	Y	Y	Y	Y	CDS			putative sigma-54 dependent transcriptional regulator	714545	716473	+	50	Subspecies 1 only	LT2_002	G03	1.1	12	4e-05	ATGGTGAGTGATGAATAAGACGAAAGATATAGCCGCATCTGTGCAGGCTGGAGCTGCTTC	TAAATTCTTGTCAGGCCGACTCGCGTATCCAGCGCGTCAGCATATGAATATCCTCCTTAG
STM0658	Y	Y		Y		Y	Y		Y		CDS	ybeV		putative molecular chaperone, DnaJ family	721039	722511	+	54	Some Salmonella only	LT2_009	E08	0.4	12	0.2	AGGAGTGAGCGATTTATGAATATCTGTTGGGAAATCCTGGGCATTGTGCAGGCTGGAGCTGCTTC	TTTCACTACCCCTGTTCAGAAAAAATGGAAGAATCGATTTAACGCCATATGAATATCCTCCTTAG
STM0660	Y	Y		Y		Y	Y		Y		CDS			putative cytoplasmic protein	724288	725526	-	54	Some Salmonella only	LT2_009	F08	-0.5	13	0.05	CAGGGATGAACAGCGATGTTTTGGCGTAACAATAGACCTGAAATCGTGCAGGCTGGAGCTGCTTC	TGATCTTTATCAATGTCACGCCTGGCGAAAGTATTCATCCATAATCATATGAATATCCTCCTTAG
SroC	Y	Y		Y		Y	Y		Y		RNA	SroC		sRNA	728761	728910	-		not done	LT2_025	D07	0.2	13	0.3	CCCCAGTTCCAGTCTATTGACATACATCTACTCCGAAAAAAAAGGGTGCAGGCTGGAGCTGCTTC	CTGTTCAAAGCACCGAATGATAAAGCGCTTAACTAACTAAAACTACATATGAATATCCTCCTTAG
STM0669	Y	Y		Y		Y	Y				CDS	phoL		putative phosphate starvation-inducible protein, ATP-binding	733236	734321	-	54	All nine genomes	LT2_003	C03	1	13	0.0002	ATGCCGGTAAGTGTTCAGCGTCCGGCGATACAGACACAAGGTGCAGGCTGGAGCTGCTTC	ATCACCTGGCTCATTTCTGTTCCTGCTCCTGGGCTTCACGCATATGAATATCCTCCTTAG
STM0672	Y	Y		Y		Y	Y		Y		CDS			putative inner membrane protein	737297	737872	-	43	Some Salmonella only	LT2_017	C01	0.8	12	8e-05	TTCGGTAACCTCACAATGAATTACCAGTTTTGTTGGTATCTCTTTGTGCAGGCTGGAGCTGCTTC	AAGCGTATTGACATCTTACTTTACTGCAAATAAAGCACATAAACCCATATGAATATCCTCCTTAG
STM0691	Y	Y		Y		Y	Y		Y		CDS			putative periplasmic protein	753852	755255	-	58	Some Salmonella only	LT2_019	H02	-0.5	13	0.03	GTACGGGAGTATAAGATGGTTGATGTACTGGTGATAGGCGGAGGCGTGCAGGCTGGAGCTGCTTC	TCAATGATTAATTTTTCAAGCTGTTTCATGCTGCGCCTCCTTGTGCATATGAATATCCTCCTTAG
STM0692	Y	Y		Y		Y	Y	Y	Y		CDS			putative transcriptional regulator, LysR family	755353	756279	-	56	All Salmonella only	LT2_019	A03	0.6	13	7e-06	CTCAGGAGAGCAGGAATGGAGCTTCGCCAGTTACGCTATTTCGTGGTGCAGGCTGGAGCTGCTTC	GCGCTAAACAGGGGTTTAGTAAGCGTAAAGGGTTGCGCCTGGCCACATATGAATATCCTCCTTAG
STM0693	Y	?		Y		Y	Y		Y		CDS	fur		transcriptional repressor of iron-responsive genes (Fur family) (ferric uptake regulator)	756394	756846	-	47	All nine genomes	LT2_019	B03	-2.6	9	6e-08	CAGGACAGATTCCGCATGACTGACAACAATACCGCATTAAAGAAGGTGCAGGCTGGAGCTGCTTC	TCGAAAGATTTACACTTATTTAGTCGCGTCATCGTGCGCGTGCTCCATATGAATATCCTCCTTAG
STM0699	Y	Y		Y		Y	Y		Y		CDS			putative cytoplasmic protein	761513	761998	-	51	All Salmonella only	LT2_009	G08	-0.6	13	0.1	AATAAGATAATAGAAATGAGTAATCCAGAGCGGGAAGTCACTGATGTGCAGGCTGGAGCTGCTTC	CTTGTGATATCTGACTTATTCGCTCTGAGTCGCCAGATGTCGGCGCATATGAATATCCTCCTTAG
STM0705	Y	Y		Y		Y	Y		Y		CDS	kdpB		P-type ATPase, high-affinity potassium transport system, B chain	770287	772335	-	59	other distribution	LT2_009	H08	0.3	14	0.1	GTGGAGTACATTGATATGAGTCGCAAGCAACTGGCGCTGTTTGAAGTGCAGGCTGGAGCTGCTTC	CGATCATCATACACCTCACGCCAGACCCAGCAGGGTCAGCAGCACCATATGAATATCCTCCTTAG
STM0715	Y	Y		Y		Y	Y		Y		CDS			putative cytoplasmic protein	781437	781568	+	39	Some or all Salmonella only	LT2_009	A09	0.9	12	0.002	TTTATATTCCTCATCATGACGACTTATCAGGAGATTGAAGCCAGAGTGCAGGCTGGAGCTGCTTC	ACTGATCAGATGAGTTTAATTTTCGCTAAAAAAGTTGCTATGCGTCATATGAATATCCTCCTTAG
STM0717	Y	Y		Y		Y	Y		Y		CDS			putative inner membrane protein	782654	782989	+	55	Some or all Salmonella only	LT2_009	B09	0.1	13	0.8	GGGGACTGACGGCCTGTGCAGCCGAAAAGCAGAACCGGACAGGGTGTGCAGGCTGGAGCTGCTTC	GTTAACGTCTGCATATCAGTACGTCAGAACCTGGTACAGGCTGAACATATGAATATCCTCCTTAG
STM0719	Y	Y	Y	Y	Y	N	N				CDS			putative UDP-galactopyranose mutase	784017	785168	+	39	Subspecies 1 only	LT2_001	C02	-1.3	12	2e-07	GACAAAAATAATGCAACGTAAAAAGATACTAATTGTAGGTGTGCAGGCTGGAGCTGCTTC	GTACACTTCATCAAACGGTAACTGTAAAAGCTGGCATTTCCATATGAATATCCTCCTTAG
STM0720	Y	Y		Y		Y	Y				CDS			putative glycosyl transferase	785165	786061	+	37	Subspecies 1 only	LT2_003	D03	-1.9	6	0.004	TTACCGTTTGATGAAGTGTACAGCGCTAATCGTAACTTTTGTGCAGGCTGGAGCTGCTTC	CTTCGTCCTGCTAATGATATTTCCCACTAATACCTTTAAGCATATGAATATCCTCCTTAG
STM0721	Y	Y		Y		Y	Y		Y		CDS			putative glycosyl transferase	786074	787207	+	36	Subspecies 1 only	LT2_017	D01	0.7	12	0.005	TAGCAGGACGAAGAGATGAAAAGGTTATGTTATTTTGTAAATTCAGTGCAGGCTGGAGCTGCTTC	AAGCACTTTATGGTGTTAGCAACCAATAGTGTCTTTATAAATTTGCATATGAATATCCTCCTTAG
STM0722	Y	Y		Y		Y	Y		Y		CDS			putative ABC transporter permease protein	787336	788106	+	36	Subspecies 1 only	LT2_009	C09	-0.5	12	0.09	GGTGACACGGAAACAATGAATGATTTGAAAGAAGCTCTGGCCAGGGTGCAGGCTGGAGCTGCTTC	AGAGATTTTCATTAATTATAACCAGTATACGATTCTTGAGCGATACATATGAATATCCTCCTTAG
STM0723	Y	Y		Y		Y	Y		Y		CDS			putative ABC-type polysaccharide/polyol phosphate transport system, ATPase component	788110	788820	+	40	Some Salmonella only	LT2_017	E01	0.7	12	0.009	TACTGGTTATAATTAATGAAAATCTCTTGCAAAAACGTTGGCGTAGTGCAGGCTGGAGCTGCTTC	ACTGCAATAAGAATATTAAAATCCGCCTTTGCTAACTATCTCACCCATATGAATATCCTCCTTAG
STM0724	Y	Y	Y	Y	Y	N	N				CDS			putative glycosyltransferase, cell wall biogenesis	788914	790692	+	32	Subspecies 1 only	LT2_001	D02	0.1	4	0.5	TAGGTTCGTTATGTATTTTTTACTTCAAAAAGTAATTTTAGTGCAGGCTGGAGCTGCTTC	TACATCATGTTTAATATTTATCTTCAGATTTTTTATTGAACATATGAATATCCTCCTTAG
STM0725	Y	Y		Y		N?	N		Y		CDS			putative glycosyltransferase, cell wall biogenesis	790885	791718	+	32	Some or all Salmonella only	LT2_017	F01	0.8	5	0.2	ACGCGAAATCAGAATATGGAAAAGAGTCTTTTAGTTATTGTCCGAGTGCAGGCTGGAGCTGCTTC	GTTCATATCCATATTTTATTTAATCTTATTTTCAATATAAGAAATCATATGAATATCCTCCTTAG
STM0726	Y	Y		Y		Y	Y		Y		CDS			putative glycosyl transferase	791776	793671	+	36	Some Salmonella only	LT2_017	G01	0.5	11	0.1	GATTTGTTTTCATTAATGCAATCAACTTTAGCAACTGAGAAATTTGTGCAGGCTGGAGCTGCTTC	GGAATTAAATGACGCTTAGTTATATTTTGCCCAAAATTTTTTTCTCATATGAATATCCTCCTTAG
STM0731	Y	Y		Y		Y	Y		Y		CDS		icdB, glut	putative inner membrane protein	797197	797583	+	44	All nine genomes?	LT2_025	H05	-2.5	11	0.0002	TCCAGTTCAATAGTAGTGTCACCAGTAAGGGTGATTTTTGCCTTTGTGCAGGCTGGAGCTGCTTC	TATAATGCGTAAAAGTTATGGGGTCACTCTTTCACCTGTTAATAACATATGAATATCCTCCTTAG
STM0761	Y	Y	Y	Y	Y	Y	Y	Y	Y	Y	CDS			fumarate hydratase Class I anaerobic	824918	825463	-	42	Other distributions	LT2_006	E02	-0.9	12	0.005	TGGAGAAGCTATGATGGAATTAACATTACCATTGACTAAAGTGCAGGCTGGAGCTGCTTC	TAATGTATTATTATTTGGCGTACTTAGGTACTTCCTGCTTCATATGAATATCCTCCTTAG
STM0762	Y	Y	Y	Y	Y	Y	Y	Y	Y	Y	CDS			fumarate hydratase, alpha subunit	825478	826323	-	41	Other distributions	LT2_006	F02	0.2	13	0.2	TGGAGGGAGTATGAGTCGTATATTAAATACAGAAATTATCGTGCAGGCTGGAGCTGCTTC	TCTCCAGGTATTAAATGATTTCACTAGCGTGGCGGCTTGCCATATGAATATCCTCCTTAG
STM0763	Y	Y	Y	Y	Y	N	N				CDS			transcriptional regulator, lysR family	826492	827343	+	35	Other distributions	LT2_001	E02	0.1	4	0.7	AAGCGCTTCTTTGTTAGGTAACTTAACCAGAGTTGCTGAGGTGCAGGCTGGAGCTGCTTC	ACAAATATAATTATTTAATTGTAAAATGTTCTTTAATATACATATGAATATCCTCCTTAG
STM0765	Y	Y	Y	Y	Y	N	N				CDS			putative cation transporter	828571	829818	+	38	Other distributions	LT2_001	F02	-0.5	9	0.005	TCGTCTTCCTATGGGATTAGTTGCATTTATGGTCCCAATGGTGCAGGCTGGAGCTGCTTC	ATATCAGGCATTAATAGAAGGGATAAAATATCGGTAGTAACATATGAATATCCTCCTTAG
STM0770	Y	Y		Y		Y	Y		Y		CDS			putative ABC transport protein	834417	835496	+	55	Some Salmonella only?	LT2_009	D09	-0.1	14	0.6	AACGTAGCCCGAACCATGACCTGTCAGGACAAATCACTTTTAGCCGTGCAGGCTGGAGCTGCTTC	GCATTAACCCGCGCATCAGAGACTCCCCCGATGTCGCAATACAATCATATGAATATCCTCCTTAG
STM0777	Y	Y		Y		Y	Y		Y		CDS			putative inner membrane protein	841820	842728	-	47	Subspecies 1 only	LT2_009	E09	0.7	11	0.2	TATAAGGGATTCATTATGGCTTTTCGTTTTCCACAAATAATACTAGTGCAGGCTGGAGCTGCTTC	ACGGGGCAAGAGCTGTCAGTCTTTTTTACGCGAGAGTAGCTTCCTCATATGAATATCCTCCTTAG
STM0800	Y	Y	Y	Y	Y	Y	Y				CDS	slrP		leucine-rich repeat protein	866944	869241	+	46	All Salmonella only	LT2_003	E03	0.8	12	0.002	TAGGGAAAATATGTTTAATATTACTAATATACAATCTACGGTGCAGGCTGGAGCTGCTTC	CTGCGTTCAGCTATCGCCAGTAGGCGCTCATGAGCGAGCTCATATGAATATCCTCCTTAG
STM0808	Y	Y	Y	Y	Y	Y	Y	Y	Y	Y	CDS	ybhM		putative integral membrane protein	874240	874947	+	44	Some Salmonella only	LT2_006	G02	1.1	13	0.0003	TCCCTCGACAATGTTATCCCTTACCTATTGGTATACTGCGGTGCAGGCTGGAGCTGCTTC	CCTGCAACGCCTACGGCCTGAAAGATAATAGTATTTCCAGCATATGAATATCCTCCTTAG
STM0809	Y	Y	Y	Y	Y	Y	Y	Y	Y	Y	CDS			putative inner membrane protein	874971	875579	+	41	Some Salmonella only	LT2_006	H02	0.3	14	0.1	CAGGTTGGTGATGATGGGTATAATGAGTAAATTATGTGGCGTGCAGGCTGGAGCTGCTTC	CATGGGCTTATCATTTCCTTGTCTGTGAGGTGAGATATTTCATATGAATATCCTCCTTAG
STM0810	Y	Y		Y		Y	Y		Y		CDS			putative inner membrane protein	875587	876147	+	45	Some Salmonella only	LT2_009	F09	0.4	13	0.04	GGAAATGATAAGCCCATGAACCTGATGACGTGGCTAACAGGAAAAGTGCAGGCTGGAGCTGCTTC	GATGGCGAAATAAATTTAAGCAGACGCGTTTTCGCTTTCCAGCACCATATGAATATCCTCCTTAG
rybA	Y	Y		Y		Y	N		Y		RNA	rybA		unconfirmed sRNA	902040	902140	-		not done	LT2_025	B10	-0.2	13	0.3	CACAACATAGAGAGCAGCATTAACCGGACTTTAAAGGGAGAGTGAGTGCAGGCTGGAGCTGCTTC	AATAGCTATAAAACATAGCCTGTGCTATATCTGTATGTAATGCAGCATATGAATATCCTCCTTAG
STM0839	Y	Y	Y	Y	Y	Y	Y	Y	Y	Y	CDS			putative inner membrane protein	907237	907980	+	44	S. typhimurium only	LT2_006	A03	0.6	12	0.008	TCATTCCAGTATGAAACAGGCAACGTGTGAACTTGTCCCTGTGCAGGCTGGAGCTGCTTC	CCCCGATTTCTCAATGAGCATTACACTCATCTTCTTCAATCATATGAATATCCTCCTTAG
STM0847	Y	Y	Y	Y	Y	Y	Y	Y	Y	Y	CDS	ybiK		putative asparaginase	917149	918090	+	60	Other distributions	LT2_006	B03	0.6	13	0.003	GACCCTAAAAATGAATAAAGCAGTGATTGCGATTCACGGCGTGCAGGCTGGAGCTGCTTC	CTGCGGCTCCTTATTCCCGGTAAATTCCTGTGGTCGGCGTCATATGAATATCCTCCTTAG
STM0849	Y	Y		Y		Y	Y				CDS	yliB		putative ABC transporter periplasmic binding protein	920005	921543	+	53	All nine genomes	LT2_003	F03	-0.4	13	0.05	GGAGAACAACATGACGCAATTTATTACGCATAAATGGCTGGTGCAGGCTGGAGCTGCTTC	ATCGCATTACTTACTTCAAATCCGCATCGTCAAAGCTGAACATATGAATATCCTCCTTAG
STM0854	Y	Y	Y	Y	Y	N	N				CDS			putative cytoplasmic protein	926181	926696	+	39	Some Salmonella only	LT2_001	G02	0.3	11	0.3	AGAGACGAGAATGCAAACGTTAGAACGGTTTTTTCTTTTCGTGCAGGCTGGAGCTGCTTC	CATATATTTACTAAATGCTATGAGCCAAAATCCTTTTTGCCATATGAATATCCTCCTTAG
STM0856	Y	Y	Y	Y	Y	Y	Y	Y	Y	Y	CDS			putative electron transfer flavoprotein alpha subunit	927479	928426	+	41	Some Salmonella only	LT2_006	D03	0.5	11	0.04	GGAGGAAAATATGGCTTCTTTAGTTATTGCTGAACATAACGTGCAGGCTGGAGCTGCTTC	AAAATATGATTTATAATTTATCGATAAGTTCAGGTACAGCCATATGAATATCCTCCTTAG
STM0857	Y	Y	Y	Y	Y	Y	Y	Y	Y	Y	CDS			putative acyl-CoA dehydrogenase	928720	929883	+	43	Some Salmonella only	LT2_006	E03	-1.1	failed to be confirmed in CI experiment 14	0.008	GGAAAAAATTATGAAAAGTATTGAAAAGGATAAATATCAGGTGCAGGCTGGAGCTGCTTC	TGATTTGACATCAGAATGAACGTGGCATCTCCAGCACATGCATATGAATATCCTCCTTAG
STM0858	Y	Y	Y	Y	Y	Y	Y	Y	Y	Y	CDS			putative dehydrogenase (flavoproteins)	930332	932017	+	43	Some Salmonella only	LT2_006	F03	0.8	11	0.002	GGAGTTAATAATGAACGATACACTTTCTAATACCCAGCAAGTGCAGGCTGGAGCTGCTTC	AGTGATAGCGTTACATCCCTGTATAATTTGGTCCGTTGCCCATATGAATATCCTCCTTAG
STM0859	Y	Y	Y	Y	Y	Y	Y	Y	Y	Y	CDS			putative transcriptional regulator, LysR family	932023	932913	-	40	Some Salmonella only	LT2_006	G03	0.6	12	0.07	AGCCACAACGATGCACTTTGATATAAAAGATTTAAAATTAGTGCAGGCTGGAGCTGCTTC	TGTAACGCTATCACTCAGTCTGAGCTGTGAGCATAGTAACCATATGAATATCCTCCTTAG
STM0860	Y	Y	Y	Y	Y	Y	Y	Y	Y	Y	CDS			putative inner membrane protein	933178	933603	-	44	Other distributions	LT2_006	H03	-0.8	14	0.005	AAGACAATGAATGTATTCATTACTGATGCTGGTCGCTTATGTGCAGGCTGGAGCTGCTTC	GTTAACCCGTTTACAGCGGTTTTTTCAGCCCCGGCAGATTCATATGAATATCCTCCTTAG
rybB	Y	Y		Y		Y	Y		Y		RNA	rybB		sRNA	942552	942670	-		not done	LT2_025	B11	-1	failed to be confirmed in CI experiment 12	0.0006	GGAGTGTCAATGTCGTGTCACTCTGCGTTGGGCAACAAAAAACCCGTGCAGGCTGGAGCTGCTTC	GAAGTTTGCCTTTAAGTGAAAAAATTTTGCCAATAGGTCGAACTTCATATGAATATCCTCCTTAG
STM0884	Y	Y		Y		Y	Y		Y		CDS		ulaA	putative inner membrane protein; homology to SgaT from Vibrio	954526	955869	+	46	Other distributions	LT2_009	G09	0.7	11	0.1	CGAATAGGCACGCTTATGGAGGGCGTTCAGACGATGTTTGCCAAAGTGCAGGCTGGAGCTGCTTC	TATAAACCGAATCAATTAAATGGAATAAGGACCAAGATGGAACGTCATATGAATATCCTCCTTAG
STM0885	Y	Y		Y		Y	Y		Y		CDS			putative inner membrane protein; homology to SgaT from Vibrio	955899	956219	+	39	Other distributions	LT2_009	H09	-0.4	13	0.2	ATAAAGGATTTTATTATGAAAGATTCTGTAAATATTTTATTCGTAGTGCAGGCTGGAGCTGCTTC	TTTCATGACTCACCCTCATTTGTTGAGCAGGTGCGGAAAATTTTTCATATGAATATCCTCCTTAG
STM0946	Y	Y		Y		?	Y?		N		CDS	tnpA_1		IS200 transposase	1025166	1025624	+	46	Some Salmonella only?	LT2_009	A10	0.6	12	0.03	CAAAAGGGGGTCCCAATGGGGGACGAAAAGAGCTTAGCGCACACCGTGCAGGCTGGAGCTGCTTC	TTGCATCAAACTTCGTTACTTACGGCCCGTAAACGGGCTGCCCGGCATATGAATATCCTCCTTAG
STM0971	Y	Y		Y		Y	Y		Y		CDS			putative cytoplasmic protein	1053604	1053930	-	45	Some or all Salmonella only	LT2_009	D10	-1.1	13	2e-05	CAGATTTACACCTGATTGCGCGTTGAATGCGACGCCAGGCGCTGGGTGCAGGCTGGAGCTGCTTC	AGCGTAAATTTTGGACTACAGAATGTGTGGCTGTTCCAGAATGTGCATATGAATATCCTCCTTAG
STM0972	Y	Y	Y	Y	Y	Y	Y				CDS			homologous to secreted protein sopD	1054061	1055020	+	33	S. enterica only?	LT2_003	G03	-0.8	12	2e-05	GGGAGTTATTATGCCAGTTACGTTAAGTTTTGGTAATCGTGTGCAGGCTGGAGCTGCTTC	TAATGACTTTTTATATAAGCATATTGCGACAACTCGACTTCATATGAATATCCTCCTTAG
STM0978	Y	Y		Y		Y	N		Y		CDS	aroA		3-enolpyruvylshikimate-5-phosphate synthetase	1062634	1063917	+	54	All nine genomes	LT2_019	C03	-5.7	10	3e-24	TGAGAGTTGAGTTTCATGGAATCCCTGACGTTACAACCCATCGCGGTGCAGGCTGGAGCTGCTTC	GGCGCAACAGAAGACTTAGGCAGGCGTACTCATTCGCGCCAGTTGCATATGAATATCCTCCTTAG
STM1002	Y	Y		Y		Y	Y		Y		CDS			putatiave diaminopropionate ammonia lyase	1093858	1095072	+	46	Other distributions	LT2_009	E10	1.3	12	2e-05	ACAAAAGGTATCATTATGCATGAGCTTATTAAATATCAGTTTAATGTGCAGGCTGGAGCTGCTTC	TTTTAGTCGTAATGTTTAAGCACTGCGTCCGTTCCAGACTATATCCATATGAATATCCTCCTTAG
STM1003	Y	Y	Y	Y	Y	Y	Y	Y	Y	Y	CDS			putative transcriptional regulator, Lrp family	1095317	1096753	+	43	Subspecies 1 only?	LT2_006	A04	0.7	13	0.0001	CGAGGTCATTATGTTAGAGCAACTTTCACAACTCTTTGAAGTGCAGGCTGGAGCTGCTTC	GCCGCGATGGTTACTCCTCTTTCCCTTCACTCTTCGACATCATATGAATATCCTCCTTAG
STM1005	Y	Y		Y		Y	N		Y		CDS			Gifsy-2 prophage; integrase	1098228	1099520	-	49	Some Salmonella only	LT2_009	F10	0.8	12	0.0002	CGTCAGGAGGGATTAATGGCTAATGCATCATACCCGACAGGCGTCGTGCAGGCTGGAGCTGCTTC	TGAATTTAAGGATTTCTACTGCGCTGCTACCATGCTTTGGGGCAGCATATGAATATCCTCCTTAG
STM1010	Y	Y		Y		Y	Y		Y		CDS			Gifsy-2 prophage	1104268	1104567	-	38	S. typhimurium only	LT2_017	H01	-3.5	8	5e-12	GATCCGAAATATGAAATGAAAAATTCGCCATTAATTTGGCGTGGCGTGCAGGCTGGAGCTGCTTC	TCGGTGGGCGTTTTCTTAATGGATGGTCTGATAAAATTTTTCTGACATATGAATATCCTCCTTAG
STM1016	Y	Y		Y		Y	Y		Y		CDS			Gifsy-2 prophage	1107990	1108337	+	54	Some Salmonella only	LT2_009	G10	0	14	0.9	AATAAGGGGTTAAAAATGGCCCGACCTAAAACACAAAGCGAACGGGTGCAGGCTGGAGCTGCTTC	GTTTGTCGATGTTGCTCATTGGGCTCCCCCCTTGTTGATGCTCATCATATGAATATCCTCCTTAG
STM1024	Y	Y		Y		Y	Y		Y		CDS			Gifsy-2 prophage	1112864	1112989	+	43	Some or all Salmonella only	LT2_009	H10	0.3	14	0.2	TCGGAGGTGAGGCTTATGAAAATGCACAACGATCCCCATTCAATGGTGCAGGCTGGAGCTGCTTC	AAATCGGACGTGGACTCACGCTAAGTGAGAGCGAAATCCGACGCTCATATGAATATCCTCCTTAG
STM1026	Y	Y	Y	Y	Y	Y	Y	Y	Y	Y	CDS			Gifsy-2 prophage	1113935	1114447	-	43	Some Salmonella only	LT2_006	B04	-1	13	3e-05	GCTGGAACCAATGTGTCTTGCTGAATACCTTATCTCTGGAGTGCAGGCTGGAGCTGCTTC	TTGATGAGTGTCAATTACTAAATTCGTAGGCGATTCTTGGCATATGAATATCCTCCTTAG
STM1028	Y	Y		Y		Y	Y		Y		CDS			Gifsy-2 prophage; lysozyme	1115210	1115662	+	53	Some Salmonella only	LT2_009	A11	0.2	14	0.4	AACGTGCAGGGGTTAATGATGAGAATCAGTGAAAAAGGCATTACCGTGCAGGCTGGAGCTGCTTC	TTTTCCAGTTGAACATCATGACAGGAACAGAGCACGCTCCGCCTCCATATGAATATCCTCCTTAG
STM1039	Y	Y		Y		Y	Y		Y		CDS			Gifsy-2 prophage; probable minor tail protein	1125205	1125603	+	50	Some Salmonella only	LT2_009	B11	0.5	13	0.03	TTTCAGGAATAAATCATGTTTTTAAAGAAAGAGACGTTTACCCGGGTGCAGGCTGGAGCTGCTTC	AATGAAGCTCATTATTCAGGACTTTTCCGGCGTCATGTCCTCTGACATATGAATATCCTCCTTAG
STM1040	Y	Y		Y		Y	Y		Y		CDS			Gifsy-2 prophage; probable minor tail protein	1125600	1125929	+	54	Some Salmonella only	LT2_009	C11	0.3	13	0.2	GACGCCGGAAAAGTCCTGAATAATGAGCTTCATTTTGTCCGGCAAGTGCAGGCTGGAGCTGCTTC	ATGTTGATGACGATATCACCGACTTTCTGGCTCAAATCTCACTCCCATATGAATATCCTCCTTAG
STM1043	Y	Y		Y		Y	Y		Y		CDS			Gifsy-2 prophage; attachment and invasion protein homolog	1129424	1129921	+	44	Some Salmonella only	LT2_009	D11	-0.4	14	0.01	AAAAAAGGAAATGTTATGAAAAAGATTGTCGTGGCGGTTTTAGTTGTGCAGGCTGGAGCTGCTTC	CTAGGCGCCAAGCACCTAGGTTCCAGCTTTGACGTCACTGTCAGCCATATGAATATCCTCCTTAG
STM1044	Y	Y	Y	Y	Y	Y	Y	Y	Y	Y	CDS	sodC		Gifsy-2 prophage: superoxide dismutase precursor (Cu-Zn)	1130053	1130586	-	49	Some Salmonella only	LT2_006	C04	-1.3	13	1e-05	GAGGTAACTAATGAAATACACAATATTGTCGCTGGTAGCTGTGCAGGCTGGAGCTGCTTC	TATGTTGCTGTTATTTCTCAATGACACCACAGGCAAAACGCATATGAATATCCTCCTTAG
STM1048	Y	Y		Y		Y	Y		Y		CDS			Gifsy-2 prophage; host specificity protein J, phage lambda	1132792	1135239	+	57	Some Salmonella only	LT2_009	E11	-0.2	13	0.5	TATGGAGCCAGGAGAATGAGCAAAGGTGGAGGGAAGGGGCATACAGTGCAGGCTGGAGCTGCTTC	GATACGTCTCCGTAATCAGTCCCTTAAAAAAATCCAGATACCCTTCATATGAATATCCTCCTTAG
STM1051	Y	Y		Y		Y	Y				CDS	sseI	srfH	Gifsy-2 prophage; putative type III secreted protein	1139971	1140939	+	41	Some or all Salmonella only	LT2_003	H03	0.3	11	0.2	GTTTTTTGTTATGCCCTTTCATATTGGAAGCGGATGTCTTGTGCAGGCTGGAGCTGCTTC	CACGGTGCGCTTACATTTTACCTATTAAGGAATATTTTTGCATATGAATATCCTCCTTAG
STM1054	Y	Y	Y	Y	Y	Y	Y	Y	Y	Y	CDS			Gifsy-2 prophage	1142282	1142581	-	42	Some Salmonella only?	LT2_006	D04	-0.3	10	0.2	GTACCATTTTATGATAGTTAACCTTTACCAAGATAATTATGTGCAGGCTGGAGCTGCTTC	CGGTAATGATTTACAGGGAATTTATACAGTAATTCGAAATCATATGAATATCCTCCTTAG
STM1055	Y	Y	Y	Y	Y	Y	Y	Y	Y	Y	CDS			Gifsy-2 prophage	1142566	1143252	-	35	Some Salmonella only	LT2_006	E04	-1.3	13	3e-08	CGAGTATATTATGTTAAGACACATTCAAAATAGTTTAGGCGTGCAGGCTGGAGCTGCTTC	AGGTTAACTATCATAAAATGGTACACCAGTCTTTCCAGGACATATGAATATCCTCCTTAG
STM1056	Y	Y	Y	Y	Y	N	N				CDS			Gifsy-2 prophage; homologue of msgA	1143523	1143714	-	48	Other distributions	LT2_001	A03	-0.1	10	0.9	CGAAACACGTATGTTCGTAGAACTGGTTTATGACAAGCGTGTGCAGGCTGGAGCTGCTTC	TTTTAATAAGCTATCTGTTCAAATTTTCGCGATCGCTTTTCATATGAATATCCTCCTTAG
STM1087	N	Y	uv	Y		Y	Y	Y	Y		CDS	pipA		Pathogenicity island encoded protein: SPI3	1175548	1176228	-	44	Some or all Salmonella only	LT2_017	A02	0.9	12	0.002	AGGAAATAAGAAGTTATGCTTCCGGTCACCTACAGATTAATACCTGTGCAGGCTGGAGCTGCTTC	CGTTTCCCGATGTGTCTATTTATTGAAGATGTAGACCATTCTGGGCATATGAATATCCTCCTTAG
STM1088	Y	Y	Y	Y	Y	N	N				CDS	pipB		Pathogenicity island encoded protein: SPI3	1176450	1177325	-	39	Some or all Salmonella only	LT2_001	B03	1.2	10	2e-07	AGGAATCAAAATGCCAATAACTAACGCGTCCCCAGAAAATGTGCAGGCTGGAGCTGCTTC	TTTATCTCGACTAAAATATCGGATGGGGGAAAAGAGTTCTCATATGAATATCCTCCTTAG
STM1089	Y	Y		Y		Y	N		Y		CDS			putative inner membrane protein	1177543	1177863	+	36	All Salmonella only	LT2_017	B02	0.1	10	0.7	AGATTATCCTTGCTATTGACTTCCTTCATTTCCAGCATAGCTTACGTGCAGGCTGGAGCTGCTTC	GCATAATTTAATACGTCAACATACTTTCTTAATGAGATAAAACGCCATATGAATATCCTCCTTAG
STM1090	Y	Y		Y		Y	Y		Y		CDS	pipC		Pathogenicity island encoded protein: homologous to ipgE of Shigella	1177873	1178214	-	44	All Salmonella only	LT2_017	C02	0.2	8	0.6	TCTTGAGGTAACTATATGGAAAGTCTATTAAATCGTTTATATGACGTGCAGGCTGGAGCTGCTTC	TGTTGACGTATTAAATTATGCATAATGCTCTTTCAATTGCTTCACCATATGAATATCCTCCTTAG
STM1091	Y	Y	Y	Y	Y	N	N				CDS	sopB	sigD	Salmonella outer protein: homologous to ipgD of Shigella	1178231	1179916	-	47	All Salmonella only	LT2_001	C03	0.1	12	0.6	TAAAAACGCTATGCAAATACAGAGCTTCTATCACTCAGCTGTGCAGGCTGGAGCTGCTTC	ACCTCAAGACTCAAGATGTGATTAATGAAGAAATGCCTTTCATATGAATATCCTCCTTAG
STM1092	Y	Y		Y		Y	Y				CDS	orfX		putative cytoplasmic protein	1180248	1180418	+	44	Some or all Salmonella only	LT2_003	A04	0.8	8	0.002	AGGTGTGTGTATGCCAGCAAAGCCCCGGACAAGTAAGACCGTGCAGGCTGGAGCTGCTTC	AAGACGATAACTACAGCTTATGTCCCGTGTTACATAACTTCATATGAATATCCTCCTTAG
STM1093	Y	Y		Y		Y	Y		Y		CDS			putative cytoplasmic protein	1180419	1180529	-	44	Some or all Salmonella only	LT2_017	D02	0.2	14	0.2	TAGAGAGGATAGTTTATGACACTCCAGGCAAATATCAGCAGAGAGGTGCAGGCTGGAGCTGCTTC	GGACATAAGCTGTAGTTATCGTCTTATGTAAGAGGGGGCGGCCATCATATGAATATCCTCCTTAG
STM1093	Y	Y		Y		Y	Y		Y		CDS			putative cytoplasmic protein	1180419	1180529	-		Some or all Salmonella only	LT2_019	D03				TAGAGAGGATAGTTTATGACACTCCAGGCAAATATCAGCAGAGAGGTGCAGGCTGGAGCTGCTTC	GGACATAAGCTGTAGTTATCGTCTTATGTAAGAGGGGGCGGCCATCATATGAATATCCTCCTTAG
STM1094	Y	Y		Y		Y	Y				CDS	pipD		Pathogenicity island encoded protein: SPI3	1180638	1182107	-	49	All Salmonella only	LT2_003	B04	0.5	11	0.07	GGGAACCTTTATGAAAAAGTATCTTGCATTCGCCGTTACGGTGCAGGCTGGAGCTGCTTC	GTCATTAAATTTATGGCTGCGTACTTGAAAAGTGATATTTCATATGAATATCCTCCTTAG
STM1109	Y	Y		Y		Y	Y		Y		CDS			putative periplasmic protein	1196332	1197270	+	53	All Salmonella only	LT2_009	F11	0.1	13	0.6	AAGAAGAGTAAAAACATGATGAAAAAAAGCGTCGCTATGCTGGCGGTGCAGGCTGGAGCTGCTTC	TCCCTGCTCTGATACCTACGGTACGCTTATCGTCATATTGTCATGCATATGAATATCCTCCTTAG
STM1110	Y	Y		Y		Y	Y		Y		CDS			putative cytoplasmic protein	1197678	1198040	-	38	Some or all Salmonella only	LT2_017	E02	-0.2	6	0.7	TAAAAGGTTTCTGTAATGGAATGGAAGGTCGTTGATACAGTTATAGTGCAGGCTGGAGCTGCTTC	TGCATACTTTATTTCCTAAACTTTCTTATTATCTATTTGAATATTCATATGAATATCCTCCTTAG
STM1116	Y	Y		Y		Y	Y		Y		CDS	scsD		Suppression of copper sensitivity: lipoprotein modification in lgt mutants of E. coli	1203061	1203567	+	62	All Salmonella only	LT2_009	G11	-0.2	14	0.3	AACTGGCGTCTGCCAATGGCGGGTAAACTGCGGCGTTGGCTGCGTGTGCAGGCTGGAGCTGCTTC	AACCCCGGCGCATATTCAGAACGTTTTTGCCCACCATAGCCGAAGCATATGAATATCCTCCTTAG
STM1127	Y	Y		Y		Y	Y		Y		CDS			putative transcriptional regulator	1215275	1216156	-	49	S. enterica only	LT2_009	H11	-0.2	12	0.6	AAGAGCAGGAACTATATGGAGCCTCAACCCCCACGTCTTAAACCCGTGCAGGCTGGAGCTGCTTC	TGTACGTGAAGGGAATTATTTTGTCATGTCCAGGGCATTCATTGTCATATGAATATCCTCCTTAG
STM1128	Y	Y	Y	Y	Y	Y	Y	Y	Y	Y	CDS			putative sodium/glucose cotransporter	1216441	1217937	-	45	S. enterica only	LT2_006	F04	-0.4	13	0.07	GGAAAGAACTATGATTACACATTCTTTCGGCATCGTTAATGTGCAGGCTGGAGCTGCTTC	TATCATGAAATCATAATGTCACCTTTGGTTCAGGTTTTTCCATATGAATATCCTCCTTAG
STM1129	Y	Y		Y		Y	Y				CDS			putative inner membrane protein	1218274	1218954	-	52	S. enterica only	LT2_003	C04	0.8	13	1e-06	GCGGAACTGGATGTCACTATTAGCCAGGCTGGAACAAAGTGTGCAGGCTGGAGCTGCTTC	CTTTTCCTGTTCAGCGTTTTACTGCGTGACTGAACCACTGCATATGAATATCCTCCTTAG
STM1130	Y	Y	Y	Y	Y	N	N				CDS			putative inner membrane protein	1219460	1220620	+	41	S. enterica only	LT2_001	D03	0.1	7	0.8	ATTTCTTCGCATGGGGATGCAGATGAAAAATTTTAAGAAAGTGCAGGCTGGAGCTGCTTC	ATTTAAAAAATTATTTTATTAATAAATTACCATCACGCATCATATGAATATCCTCCTTAG
STM1131	Y	Y	Y	Y	Y	Y	N	Y	Y	Y	CDS			putative outer membrane protein	1220666	1221358	+	36	S. enterica only	LT2_006	G04	-1.2	11	0.0001	GGAGTATTTTATGAAAATCAACAAATATCTTCTGGGTATGGTGCAGGCTGGAGCTGCTTC	TTAACCTTTCTCAAAAGTGGTATTGTAATCCAACGCGATACATATGAATATCCTCCTTAG
STM1132	Y	Y	Y	Y	Y	Y	Y	Y	Y	Y	CDS			putative sugar transort protein	1221641	1222921	+	45	S. enterica only	LT2_006	H04	0.5	8	0.5	GGGTTTTATTGTGATAGCAAAATTCTTCCCGTGGTATAGCGTGCAGGCTGGAGCTGCTTC	TTATCCTCTATTAAAATTCTTTTGTTGATTGAAAACTTTCCATATGAATATCCTCCTTAG
STM1133	Y	N		Y		Y	Y		Y		CDS			putative dehydrogenases and related proteins	1222932	1224038	+	47	S. enterica only	LT2_009	A12	-0.2	5	0.7	TTTAATAGAGGATAAATGATGACGAAATACGGTGTTGTAGGTACAGTGCAGGCTGGAGCTGCTTC	ATCCGGCTTTCAATTTTAGCCAAGAATTTCAGTGAGTTTTACTTTCATATGAATATCCTCCTTAG
STM1139	Y	Y	Y	Y	Y	Y	N	Y	Y	Y	CDS	csgG		putative transcriptional regulator in curly assembly/transport, 2nd curli operon	1228025	1228858	-	49	Other distributions	LT2_006	A05	0.2	13	0.4	GATATAAATCATGCCGCGCTTACTTATTTTGGTTGCCGTTGTGCAGGCTGGAGCTGCTTC	GTCGTATTCATCAGGATTCTGGCGGTACTGACAGCTCACGCATATGAATATCCTCCTTAG
STM1140	Y	Y		Y		Y	Y				CDS	csgF		curli production assembly/transport component, 2nd curli operon	1228885	1229301	-	45	Other distributions	LT2_003	D04	-0.3	13	0.1	GGAGGCTGTCATGCGTGTTAAACATGCAGTAGTGCTGCTCGTGCAGGCTGGAGCTGCTTC	TGACTGTAGCTTAAAAATCGGTTGACTGAGTTTGTAAACCCATATGAATATCCTCCTTAG
STM1141	Y	Y	Y	Y	Y	Y	Y	Y	Y	Y	CDS	csgE		curli production assembly/transport component, 2nd curli operon	1229328	1229723	-	44	Other distributions	LT2_006	B05	0.2	13	0.2	CGGTAAGGCCATGAAACGCTATCTGACCTGGATTGTAGCAGTGCAGGCTGGAGCTGCTTC	AAATCATGTTTTAGAATTCATCACGCGCTAAATCACTCGTCATATGAATATCCTCCTTAG
STM1142	Y	Y	Y	Y	Y	Y	Y	Y	Y	Y	CDS	csgD		putative transcriptional regulator (LuxR/UhpA family)	1229728	1230378	-	41	Other distributions	LT2_006	C05	-1.9	14	5e-12	GAGTTTCATCATGTTTAATGAAGTCCATAGTAGTCATGGTGTGCAGGCTGGAGCTGCTTC	TTTCATGGCCTTACCGCCTGAGATTATCGTTTGCCCATGACATATGAATATCCTCCTTAG
STM1143	Y	Y		Y		Y	Y				CDS	csgB		minor curlin subunit precursor, nucleator for assembly of adhesive surface organelles	1231133	1231588	+	43	Other distributions	LT2_003	E04	-0.5	7	0.4	GGGTGACAGCATGAAAAACAAATTGTTATTTATGATGTTGGTGCAGGCTGGAGCTGCTTC	CGTAACGGTATTAGCGTTGGGTGACGCGAATAGCCATATGCATATGAATATCCTCCTTAG
STM1144	Y	Y	Y	Y	Y	Y	Y	Y	Y	Y	CDS	csgA		curlin major subunit, coiled surface structures; cryptic	1231630	1232085	+	52	Other distributions	LT2_006	D05	0.4	13	0.02	GGGTTTTACCATGAAACTTTTAAAAGTGGCAGCATTCGCAGTGCAGGCTGGAGCTGCTTC	AGACGCTAAATTAATACTGGTTAGCCGTGGCGTTGTTGCCCATATGAATATCCTCCTTAG
STM1145	Y	?	uv	N	uv	Y	Y	Y	Y	Y	CDS	csgC		putative curli production protein	1232147	1232473	+	45	Other distributions	LT2_006	E05	0	14	0.9	GGAGGAAATTATGCATACTTTATTGCTCCTTGCCGCACTTGTGCAGGCTGGAGCTGCTTC	CCATCAAAAACTACTGTGCAGAAGGCGGCCATTGTTGTGACATATGAATATCCTCCTTAG
STM1146	Y	?		N		Y	Y		Y		CDS	ymdA		putative periplasmic protein	1232604	1232924	+	48	Some or all Salmonella only	LT2_009	B12	0.6	12	0.004	CATTGAGGAGTTAACATGTCCGTAATCAAGAAAAATATCCCTGCCGTGCAGGCTGGAGCTGCTTC	TCTATGACACCGCCGTTAACGGTACTCAATATTCATCACCGCCAGCATATGAATATCCTCCTTAG
STM1151	N?	?	Y	N?	Y	Y	Y				CDS	mdoH	mdoA	membrane glycosyltransferase; synthesis of membrane-derived oligosaccharide (MDO)/synthesis of OPGs (osmoregulated periplasmic glucans)	1237946	1240489	+	56	All nine genomes	LT2_003	F04	-1.1	12	0.003	TTACCTGCCAATGAATAAAACAACTGAGTATATTGACGCAGTGCAGGCTGGAGCTGCTTC	CCTGAAGACCTTATCTCGCTGACGATGTTCGTCCCTGCAACATATGAATATCCTCCTTAG
STM1158	Y	N?		Y		Y	Y		Y		CDS			putative inner membrane protein	1245432	1246004	-	53	Other distributions	LT2_009	C12	-0.2	5	0.7	TTCATTGGTGTGTTTATGCAATTTAAAAATACTCCACAGCGTTATGTGCAGGCTGGAGCTGCTTC	CCAGCAGGTTTTTTTTCATTTTTGAGCTCCATAGTCAGATGACGACATATGAATATCCTCCTTAG
STM1159	Y	Y		Y		Y	Y		Y		CDS	yceO		putative inner membrane protein	1246267	1246380	-	39	All nine genomes?	LT2_025	H07	1	10	0.002	TTATTAAGGTAAGCTATGCGTCGTCTCTTTCATTTTCTGATGAATGTGCAGGCTGGAGCTGCTTC	GTCAATGAAAAGCAATCAGAAGAAAAGGAGATAAACAATATCCATCATATGAATATCCTCCTTAG
STM1177	Y	Y		Y		Y	Y				CDS	flgE	fla, flaK	flagellar biosynthesis, hook protein	1259808	1261019	+	55	Other distributions	LT2_003	G04	0.5	13	0.01	GGAGTCAGTCATGTCTTTTTCTCAAGCGGTTAGCGGCCTGGTGCAGGCTGGAGCTGCTTC	CGTCAGGCGCTTAGCGCAGGTTAACCAGCGTATTGAGGATCATATGAATATCCTCCTTAG
STM1178	Y	N?		Y		Y	Y		Y		CDS	flgF	fla, flaX	flagellar biosynthesis, cell-proximal portion of basal-body rod	1261040	1261795	+	61	Other distributions	LT2_009	D12	-0.5	5	0.2	TGACGGGATAGCTTAATGGATCACGCAATTTATACCGCCATGGGGGTGCAGGCTGGAGCTGCTTC	ATAAAATGTCCTGTATTAACTCATCGACAGCAGTTGGTTAGCTCGCATATGAATATCCTCCTTAG
STM1179	Y	N?		Y		Y	Y		Y		CDS	flgG	fla, flaL	flagellar biosynthesis, cell-distal portion of basal-body rod	1261809	1262591	+	56	Other distributions	LT2_009	E12	0.4	5	0.2	AATACAGGACATTTTATGATCAGTTCATTATGGATCGCCAAAACCGTGCAGGCTGGAGCTGCTTC	CCCACCGGCGGCCCCTTAGAGTTGCGTCAGTTTCTGCAGCATCTGCATATGAATATCCTCCTTAG
STM1188	Y	N		Y		Y	Y		Y		CDS			putative inner membrane lipoprotein	1273246	1273989	+	46	Some Salmonella only	LT2_009	F12	-0.1	8	0.9	GCCAATACTAGCTGGATGCGCTCATTTACTCAGCGTTGGGGAAAAGTGCAGGCTGGAGCTGCTTC	TCACGACACATTCCTTTAATTAACGCCGCCAGCATCAGCCGCATCCATATGAATATCCTCCTTAG
SraB	Y	Y		Y		Y	Y		Y		RNA	SraB		sRNA	1275083	1275239	+		not done	LT2_025	C11	0.4	13	0.01	GGTAGACGCAAGGATGAGACGGGGCATATTTTTTCCCTCAGATATGTGCAGGCTGGAGCTGCTTC	TAGGGCGCGCATATTAACTTCGTAACGTCATATAGTCAAAGAAAACATATGAATATCCTCCTTAG
STM1224	Y	Y	Y	Y	Y	Y	Y				CDS	sifA		lysosomal glycoprotein (lgp)-containing structures; replication in macrophages	1309844	1310854	-	41	Some or all Salmonella only	LT2_003	H04	-2.2	10	5e-07	TGAGATTAATATGCCGATTACTATAGGGAATGGTTTTTTAGTGCAGGCTGGAGCTGCTTC	TCGTCTGATTTTATAAAAAACAACATAAACAGCCGCTTTGCATATGAATATCCTCCTTAG
STM1228	Y	Y		Y		Y	Y		Y		CDS			putative periplasmic protein	1314650	1315984	+	48	Some Salmonella only	LT2_019	E03	1	13	2e-06	CGCGGGCAGTAGCGAATGTTACGCATTGTGGTGAAGCGTTTTATTGTGCAGGCTGGAGCTGCTTC	CCGGGCTGACGCAAACTATCCACAACGATCGCCGCCAGGTTTGGCCATATGAATATCCTCCTTAG
STM1230	Y	Y	uv	Y	uv	Y	Y		Y		CDS	phoQ		sensory kinase protein in two-component regulatory system with PhoP, ligand is Mg+	1317226	1318689	-	52	All nine genomes	LT2_019	F03	-4.4	10	4e-16	TTTTGAATTGCGCTAATGAATAAATTTGCTCGCCATTTTCTGCCGGTGCAGGCTGGAGCTGCTTC	AACGCACAGAAATGTTTATTCCTCTTTCTGTGTGGGATGCTGTCGCATATGAATATCCTCCTTAG
STM1231	Y	Y		Y		Y	?	Y	Y		CDS	phoP		response regulator in two-component regulatory system with PhoQ, transcribes genes expressed under low Mg+ concentration (OmpR family)	1318689	1319363	-	52	All nine genomes	LT2_019	G03	-3.9	12	5e-13	CACAAGGGAGAAGAGATGATGCGCGTACTGGTTGTAGAGGATAATGTGCAGGCTGGAGCTGCTTC	GAGCAAATTTATTCATTAGCGCAATTCAAAAAGATATCCTTGTCCCATATGAATATCCTCCTTAG
STM1239	Y	Y	Y	Y	Y	N	N				CDS			putative cytoplasmic protein	1326083	1327207	+	39	S. enterica only	LT2_001	E03	-0.5	8	0.3	CAGGAGACATATGCTCAAACCTATCTGCCATAGTGGAAGTGTGCAGGCTGGAGCTGCTTC	AATAAGCTTGTCAATATAATATTATGCAGTCTCTATTAAGCATATGAATATCCTCCTTAG
STM1240	Y	Y	Y	Y	Y	N	N				CDS	envF		putative envelope lipoprotein	1328189	1328977	-	40	Some Salmonella only	LT2_001	F03	0.1	12	0.8	AATACTTCACATGAATAAAATACATGTTACATATAAAAATGTGCAGGCTGGAGCTGCTTC	GTATCGCCTGCTATTTTTTAAATGTCTGCTGTATTTCGTTCATATGAATATCCTCCTTAG
STM1241	Y	Y		Y		Y	Y		Y		CDS	msgA		Macrophage survival gene; reduced mouse virulence	1329466	1329705	-	46	All Salmonella only	LT2_009	G12	0.1	14	0.4	AAAAAGGAAATGGCGATGTTCGTCGAACTCGTTTATGACAAGCGAGTGCAGGCTGGAGCTGCTTC	TCGCAGGAGGGGACGTTATTCGGCGACCAGCCACATATCAGCCTCCATATGAATATCCTCCTTAG
STM1242	Y	N?		Y		Y	Y		Y		CDS	envE		putative envelope protein	1329896	1330417	-	45	All Salmonella only	LT2_009	H12	-0.1	4	0.7	TAGGGTAATAATTGAATGACTTTGCTTTCAGGAAAAACCACACTGGTGCAGGCTGGAGCTGCTTC	CACAGCGGTGTCCTGCTACCTGATGGTAAATTCCAGGGCGCGACTCATATGAATATCCTCCTTAG
STM1244	Y	Y	Y	Y	Y	Y	Y	Y	Y	Y	CDS	pagD		PhoP regulated	1331176	1331439	-	42	All Salmonella only	LT2_006	F05	-0.9	13	4e-06	AGGAGGTGCTATGAAACATCATGCTTTTATGCTTTGGTCAGTGCAGGCTGGAGCTGCTTC	ATAAATAACATTATGTTCTGGAGAAAGTATTCCCTTTCCTCATATGAATATCCTCCTTAG
STM1245	Y	Y		Y		Y	Y		Y		pseudogene			pseudogene; in-frame stop following codon 4	1331488	1331665	+	30	Some or all Salmonella only	LT2_011	A01	0.7	11	0.2	TTCATCTCCTGAATTATGGAACGTCATTGACATTTTTTATTCAACGTGCAGGCTGGAGCTGCTTC	ATTATAAGAATAGAATCAACACCACAATTCCAACATAAATATCACCATATGAATATCCTCCTTAG
STM1246	Y	Y	Y	Y	Y	Y	Y	Y	Y	Y	CDS	pagC		PhoP regulated: reduced macrophage survival	1332251	1332808	+	43	All Salmonella only	LT2_006	G05	-0.4	14	0.07	AGGAGTTGTTATGAAAAATATTATTTTATCCACTTTAGTTGTGCAGGCTGGAGCTGCTTC	CTTATGCTTTTCAGAAACGGTATCCAACCCCGACGTTGAACATATGAATATCCTCCTTAG
STM1248	Y	Y		Y		Y	Y		Y		pseudogene			pseudogene; frameshift	1333542	1333717	+	44	Some or all Salmonella only	LT2_011	B01	1.1	12	2e-06	CCAGTCAAATAGTTAATGTTCCTCGCGAACCATATTGACTGTGGTGTGCAGGCTGGAGCTGCTTC	AGGCCATAAACGAAATCACTGGTTTCTGCTATTGATCGTATCTTTCATATGAATATCCTCCTTAG
STM1249	Y	Y		Y		Y	Y		Y		CDS		pliC	putative periplasmic protein	1334045	1334389	-	42	All Salmonella only	LT2_011	C01	0.5	12	0.01	GCACAAAGGATACTAATGATGAAACGTAAATTGATCCCATTTACCGTGCAGGCTGGAGCTGCTTC	AGGCATTTCTTAAGGTTAGTTAGCTAAGGAACAGTTACTGAGAACCATATGAATATCCTCCTTAG
STM1250	Y	Y		Y		Y	Y		Y		CDS			putative cytoplasmic protein	1335092	1335364	+	44	Some or all Salmonella only	LT2_011	D01	0.4	14	0.2	TGACTGAAACATATTTTGTTCCTGGTGGTCTTACCGCCAGTTGCTGTGCAGGCTGGAGCTGCTTC	AAAGTCTCATCCCGTTCATTGCCATTTCCGCTGTCCCTTCATCTTCATATGAATATCCTCCTTAG
STM1252	Y	Y		Y		Y	Y		Y		CDS			putative cytoplasmic protein	1336322	1337365	+	51	Some or all Salmonella only	LT2_011	E01	0.1	12	0.8	TTAATCGAGGCAGGTATGAAATTAGCGCTCGTCAATCGGCAGGTCGTGCAGGCTGGAGCTGCTTC	TCGACTGATAGCGCCTTATACCGTTTGTAATCGACAATATACGATCATATGAATATCCTCCTTAG
STM1254	Y	Y	Y	Y	Y	Y	Y	Y	Y	Y	CDS			putative outer membrane lipoprotein	1338127	1338441	-	42	All Salmonella only	LT2_006	H05	-0.3	13	0.4	GACTAATCCCATGACAAATAAAAAACACATTTTTTCAATTGTGCAGGCTGGAGCTGCTTC	CTTACTGTTGTTATTGTCCTCTTACGACAACACAGGTTTTCATATGAATATCCTCCTTAG
STM1257	Y	Y	Y	Y	Y	Y	Y	Y	Y	Y	CDS			putative ABC transporter	1341721	1342533	+	56	All Salmonella only	LT2_006	A06	0.4	13	0.04	GAGCGTCCCGATGCTCTATAATCCTGCCCCGACGTTGTTTGTGCAGGCTGGAGCTGCTTC	TGTTGTAAACTCAGCATACGTCACTCCTTAGCCACAGCCGCATATGAATATCCTCCTTAG
STM1258	Y	Y		Y		Y	Y		Y		CDS			putative ATPase component of ABC-type transport system, contain duplicated ATPase domain	1342527	1343324	+	55	All Salmonella only	LT2_011	F01	-1.3	14	2e-09	GCTAAGGAGTGACGTATGCTGAGTTTACAACAGGTTACGCTGGAAGTGCAGGCTGGAGCTGCTTC	CGAGGTCGCGGCAGCTCAGCATTCTATTCCCTCTCCGGTCGGCATCATATGAATATCCTCCTTAG
STM1259	Y	Y		Y		Y	Y		Y		CDS			putative ATPase component of ABC-type transport system, contain duplicated ATPase domain	1343318	1343908	+	57	All Salmonella only	LT2_011	G01	0.4	14	0.05	CGGAGAGGGAATAGAATGCTGAGCTGCCGCGACCTCGTTATTCGTGTGCAGGCTGGAGCTGCTTC	AGAAACGACTTGCGGCTATTCCACCTGTAAATGGCGGGTACAGACCATATGAATATCCTCCTTAG
STM1263	Y	Y		Y		Y	Y		Y		CDS			putative periplasmic protein	1345840	1346487	+	46	Other distributions	LT2_011	H01	0.3	13	0.2	TTAAAAAAACTGACAATGCTTCTGGGAATGCTGTTGGTAAATAGTGTGCAGGCTGGAGCTGCTTC	ACATTGCAATCAGACTTAATGATGTAGCATTTCGTCAACGACCTCCATATGAATATCCTCCTTAG
STM1265	Y	Y		Y		Y	Y		Y		CDS			putative response regulators consisting of a CheY-like receiver domain and a HTH DNA-binding domain	1347529	1348122	+	36	All Salmonella only	LT2_017	F02	0.3	11	0.2	TTTGTTGAGGTGGATATGACTGGTTCCGCATCATCTGTTTTAAAGGTGCAGGCTGGAGCTGCTTC	AGAAGCAAATCATTATTAAGCAATGACCTTACTATTTACACGGGACATATGAATATCCTCCTTAG
STM1266	Y	N		Y		Y	Y		Y		CDS			putative transcriptional regulator	1348191	1349039	+	46	Some or all Salmonella only	LT2_019	A04	1.3	8	0.04	TGAGGCCAGACAGGCATGGCTACTTTTAGTATTAGCGCAATGGCGGTGCAGGCTGGAGCTGCTTC	AATAATGCAGATGCCTCAACGTGCGGTGCCTGATTTTTCGTAGCCCATATGAATATCCTCCTTAG
STM1267	Y	Y	Y	Y	Y	Y	Y		Y		CDS			putative cytoplasmic protein	1349294	1349542	-	38	All Salmonella only	LT2_011	A02	-0.1	11	0.9	CGAATATGGTGAAATATGACTACCATTACACTAGTCAACGAACAAGTGCAGGCTGGAGCTGCTTC	TATTTTGGGTATATATTAGATGTCGTCAGGTGTCTGAAACAAAACCATATGAATATCCTCCTTAG
STM1268	Y	Y	Y	Y	Y	Y	Y		Y		CDS			putative cytoplasmic protein	1349621	1349770	-	31	Some or all Salmonella only	LT2_011	B02	0.6	9	0.3	TACAGATGGGTATTAATGCTTATTCGTTTAAACTGGAGTGAGAAAGTGCAGGCTGGAGCTGCTTC	CTATTAAAGTTAGACCTATATCATAAAACTGTAATAAAAAATCATCATATGAATATCCTCCTTAG
STM1269	Y	Y		Y		Y	Y		Y		CDS			putative chorismate mutase	1349853	1350398	+	47	All Salmonella only	LT2_011	C02	1.1	14	3e-07	AAAGGAGGTTGATTAATGATTCGTCATATCGCCATTTTTCTTTGTGTGCAGGCTGGAGCTGCTTC	TCTCCTCATGTGGAGTTAACGCGCGCGTCGCACCAAAGATAAGGCCATATGAATATCCTCCTTAG
STM1273	Y	Y		Y		Y	Y		Y		CDS			putative nitric oxide reductase	1352183	1352824	+	51	All Salmonella only	LT2_019	B04	0.7	13	0.0004	AAGAGTCTTATAATCATGAAACTCGATACCCGATTAACTTCGTCAGTGCAGGCTGGAGCTGCTTC	CTTTTTTCAGCCGCGCTATTTTGCGTGATACGGGGTCATCTCCAGCATATGAATATCCTCCTTAG
STM1283	Y	Y	Y	Y	Y	Y	Y	Y	Y	Y	CDS	yeaJ		putative Methyl-accepting chemotaxis protein; Diguanylate cyclase/phosphodiesterase domain 1	1358285	1359778	-	45	Other distributions	LT2_006	B06	-0.4	14	0.2	GTAGTTCATCATGAATTTGCATCATAAAGCGCTCAGGCACGTGCAGGCTGGAGCTGCTTC	CTGCGAAGCACTATGATGAACGATGTTGTTTTTGTTGTTTCATATGAATATCCTCCTTAG
STM1287	Y	Y		Y		Y	Y		Y		CDS			arylsulfatase regulator	1365225	1366421	+	50	All Salmonella only	LT2_011	D02	0.2	14	0.5	CAGCGAGTAAGACGAATGAGCATAGTATTCAATACCGTAGCCAAGGTGCAGGCTGGAGCTGCTTC	GGGGCGATTTTCTTGTCACTGACGAACGTCATCCGCAATCATGTCCATATGAATATCCTCCTTAG
STM1300	Y	Y	Y	Y	Y	Y	Y	Y	Y	Y	CDS			putative periplasmic protein	1380218	1380493	+	55	Other distributions	LT2_006	C06	0.5	12	0.02	AGGAAATCCTATGCGCCGAAGCCTCGTGGTCGCCGTGATGGTGCAGGCTGGAGCTGCTTC	TTGCAGGCGTTTATAGCTTTACGCGACGCCAGACTAACGGCATATGAATATCCTCCTTAG
STM1307	Y	Y	Y	Y	Y	Y	Y	Y	Y	Y	CDS	astE	ydjS, ydjS	succinylglutamate desuccinylase	1387253	1388221	+	58	Other distributions	LT2_006	D06	1	13	0.007	GGGGCGGCTGATGGATAACTTTCTGGCGTTGACGCTAAGCGTGCAGGCTGGAGCTGCTTC	GGGACATTTATCAGGGCAGTCTTTCCAGCATTAATCCAGCCATATGAATATCCTCCTTAG
STM1311	Y	Y		Y		Y	Y				CDS	osmE	anr	transcriptional activator of ntrL gene	1391165	1391506	+	51	All nine genomes	LT2_003	A05	-0.1	13	0.7	AGGACGGAAAATGAACAAGAACGTAGCAGGAATTTTAAGCGTGCAGGCTGGAGCTGCTTC	TGTACAGTTGTTACTGCTTCGGCGCCTGTGGGTCAGTGTCCATATGAATATCCTCCTTAG
STM1315	N	N		N		Y	Y				CDS	celD	chbR	transcriptional repressor of cel operon (AraC/XylS family)	1393977	1394819	+	43	All nine genomes?	LT2_003	B05	0.1	5	0.7	CAGGGGGCGGATGATGCAGCTACAGGTTAACGCAACGGAAGTGCAGGCTGGAGCTGCTTC	ATGCAAACCGTTACTCATTAATTTCCGTCAATCGCTTCCGCATATGAATATCCTCCTTAG
STM1328	Y	Y		Y		Y	Y		Y		CDS			putative outer membrane protein	1407118	1408077	-	48	All Salmonella only	LT2_011	E02	0.4	13	0.09	AGCTATTGCGCAACGATGATTGCCGCCATACTCAGTACGACCACAGTGCAGGCTGGAGCTGCTTC	TTCCGTGGTGACGCCTCAGAAGAAGAAGGTGATGTCTCCGTTGATCATATGAATATCCTCCTTAG
STM1329	Y	Y		Y		Y	Y		Y		CDS			putative inner membrane protein	1408220	1408534	+	31	Some or all Salmonella only	LT2_011	F02	-0.7	12	0.05	GGATACGTTGCCTTAATGTTGAAAAATGGTGTTGAAAAACATGCGGTGCAGGCTGGAGCTGCTTC	AATTAATGGTCTTGTTCACTTTTTCTTCCTTAATAATAACTGCCCCATATGAATATCCTCCTTAG
STM1330	Y	Y	Y	Y	Y	Y	Y	Y	Y	Y	CDS			putative DNA/RNA non-specific endonuclease	1408531	1409385	+	51	All Salmonella only	LT2_006	E06	1	13	4e-05	GGAAGAAAAAGTGAACAAGACCATTAATTTGCTAAAATTAGTGCAGGCTGGAGCTGCTTC	ATAGCGCTTCTCATCGACAACCTAACTTCTGCGCCAGACTCATATGAATATCCTCCTTAG
STM1331	Y	Y		Y		Y	Y		Y		CDS			putative inner membrane protein	1409558	1409764	+	37	Some or all Salmonella only	LT2_011	G02	-0.1	13	0.7	GCAATGGTTGGCTAGATGGATACACAACTCACTGTCAATAAATTCGTGCAGGCTGGAGCTGCTTC	AGTTCCCTGCTTAAGTTAGATTAGGTACGTACATCTTACGGCGCGCATATGAATATCCTCCTTAG
STM1332	Y	N		Y		Y	Y		Y		CDS	rfc	wbbH	O-antigen polymerase	1410087	1411310	-	34	Subspecies 1 only	LT2_011	H02	-1	8	0.04	TTCTAAAGGCTCTATATGCTTATAATTTCATACATTGCATTATGCGTGCAGGCTGGAGCTGCTTC	TTGCCGCCGTATAACTTATTTATTGTTTCTTAGTAAAACGAATCTCATATGAATATCCTCCTTAG
STM1344	Y	Y		Y		Y	Y				CDS	ydiV		putative Diguanylate cyclase/phosphodiesterase domain 1	1422798	1423511	+	46	All Salmonella only	LT2_003	C05	-1.4	8	0.02	GACTGGCGTAATGATTGCTTCACTTGATGAGCTTTACCATGTGCAGGCTGGAGCTGCTTC	AACAGAAAGGTTATCGCTGAACGAGTTTAATGAGCTGGCTCATATGAATATCCTCCTTAG
STM1350	Y	Y	uv	Y		Y	Y	Y	Y		CDS	ydiD		homologue of a plant pathogenicity factor	1430189	1431829	-	53	Other distributions	LT2_011	A03	0.3	13	0.07	ATAGAGAACAAGTCAATGAGTGTTACATTAACGTTTGACGCCGCAGTGCAGGCTGGAGCTGCTTC	TCGCCATCCGGCAATTTATACCGCAGTGTGCTCCTGGCGCAGCCGCATATGAATATCCTCCTTAG
STM1355	Y	Y	Y	Y	Y	Y	Y	Y	Y	Y	CDS	ydiP		putative transcription regulator, AraC family	1435737	1436627	+	43	Other distributions	LT2_006	F06	0.6	12	0.01	AGAGGTTATTATGTATCAGCGCTGTTTTGACTCCGCCGCGGTGCAGGCTGGAGCTGCTTC	TATTTCGCCGTCAGGTATTTGGCAGCAAATACGCCTGCTCCATATGAATATCCTCCTTAG
STM1356	Y	Y		Y		Y	Y		Y		CDS	ydiO		putative acyl-CoA dehydrogenase	1436703	1437854	-	50	Other distributions	LT2_011	B03	1	13	0.0008	AAAAGGAGTACAAATATGGATTTTTCATTAACTGAAGAACAAGAAGTGCAGGCTGGAGCTGCTTC	GTTCCGGTACGATCCTTACTTGTTCTGATAGTCTTTCAGAATCTGCATATGAATATCCTCCTTAG
STM1359	Y	Y		Y		Y	Y		Y		CDS	ydiB	aroE	putative shikimate 5-dehydrogenase	1440420	1441286	-	48	Other distributions	LT2_011	C03	-2	14	7e-13	ATTAAGGAGTATAAAATGGATGTTACCGCAAAATATGAATTAATTGTGCAGGCTGGAGCTGCTTC	TTATAATTTTACCGGTCAGGCTGTGAATCCCATCACCTGCTTTACCATATGAATATCCTCCTTAG
STM1360	Y	Y		Y		Y	Y		Y		CDS	ydiN		putative MFS family transport protein	1441353	1442588	-	46	Other distributions	LT2_011	D03	0.6	13	0.002	AGGAGCTGTGAACAAATGTCTCAGAACAAGGCTCGCAACATGCCAGTGCAGGCTGGAGCTGCTTC	GCATCGTTAACATTTTTACTGGAAATAATGCTCGCCAAATCGGACCATATGAATATCCTCCTTAG
STM1361	Y	Y	Y	Y	Y	Y	Y	Y	Y	Y	CDS	ydiM		putative MFS family transport protein	1442952	1444163	-	47	Other distributions	LT2_006	H06	0.3	12	0.2	GTCAGATAATATGAAAAATCGTTATTTCCCTACCGCTGTAGTGCAGGCTGGAGCTGCTTC	ACGCTAACATTTATTGCGCGGTTGACGCTGCTTCAGCGTGCATATGAATATCCTCCTTAG
STM1362	Y	Y	Y	Y	Y	Y	Y	Y	Y	Y	CDS	ydiL		putative cytoplasmic protein	1444304	1444663	-	42	Some Salmonella only	LT2_007	A01	0.2	14	0.2	AGCCTAAAAAATGATGAACGCGTTAGAACTACAAGCACTAGTGCAGGCTGGAGCTGCTTC	AAGTTTACGTCTAACACAGCCGCTCCAGATCATGTGCGAACATATGAATATCCTCCTTAG
rprA	Y	Y		Y		Y	?		Y		RNA	rprA		sRNA	1444831	1444937	-	39	not done	LT2_025	B07	-0.1	14	0.7	AGCTGGCTTATGTAACAATGCGGCGAAAAAAGTTAAAAAAAAAGCGTGCAGGCTGGAGCTGCTTC	GACGAATCTGATCGACGCAAAAAGTGCTCATGCCTACTATTAGCACATATGAATATCCTCCTTAG
rydB	Y	Y		Y		Y	?		Y		RNA	rydB		sRNA	1450426	1450426	+		not done	LT2_025	B12	0.2	12	0.4	AAAAGGCGCGCTCTCTTTATGAGATTATTCTTATGCCCCTTCAAGGTGCAGGCTGGAGCTGCTTC	TCCGGCACTCTTAATGGCTTAGCTCTTGAAGGGGCATAAGAATAACATATGAATATCCTCCTTAG
STM1379	Y	Y		Y		Y	Y		Y		CDS	orf48		putative amino acid permease	1461740	1463083	-	51	All Salmonella only	LT2_019	C04	0.1	13	0.6	ATTAAGGTATTTATCATGAAAAAAGTCAAAAAATTGTCTCTTACCGTGCAGGCTGGAGCTGCTTC	TTGTTGCGCATAATGTCAATCGAGCAACTTTTTGCCTTCCAGGTCCATATGAATATCCTCCTTAG
STM1380	Y	Y		Y		Y	Y		Y		CDS	orf32		putative hydrolase or acyltransferase	1463105	1463998	-	51	Some Salmonella only	LT2_019	D04	0.9	13	2e-06	TGAGTCATTAAGAATATGAATGATACTTATCTCTATGGCGAAATGGTGCAGGCTGGAGCTGCTTC	TACCTTAATGGCTTTTTATGCCAGATCGCGTAAAAACGCGCTTACCATATGAATATCCTCCTTAG
STM1381	Y	Y	Y	Y	Y	Y	Y	Y	Y	Y	CDS	orf245		putative cytoplasmic protein	1464057	1464794	-	42	Some Salmonella only	LT2_007	B01	1	6	0.03	AGGTGACATAATGAAAATTTTATTTATTGGCGAATCCTGGGTGCAGGCTGGAGCTGCTTC	CTGGATAATATTATTTTTTTATTGTGTGTAAAACATTACACATATGAATATCCTCCTTAG
STM1382	Y	Y	Y	Y	Y	Y	Y	Y	Y	Y	CDS	orf408		putative regulatory protein, deoR family	1464806	1466032	-	46	Some Salmonella only	LT2_007	C01	0.3	11	0.2	CGGAGGCAATATGTTTAAAGAAGAAAGACGTCATGCCATCGTGCAGGCTGGAGCTGCTTC	ATGTCACCTGTTAATTAATGTGAATGACTTTATTAGATTGCATATGAATATCCTCCTTAG
STM1383	Y	Y		Y		Y	Y		Y		CDS	ttrA		Tetrathionate reductase complex, subunit A	1466355	1469417	-	58	All Salmonella only	LT2_011	E03	-0.3	14	0.2	CCAGGAGATTACAACATGGCTAATTTAACCCGTCGTCAGTGGCTAGTGCAGGCTGGAGCTGCTTC	TCTCCGGCCCGGGGGTTATATACGCTCGATTTTTGCCGGCAGCCCCATATGAATATCCTCCTTAG
STM1384	Y	Y		Y		Y	Y		Y		CDS	ttrC		Tetrathionate reductase complex, subunit C	1469410	1470432	-	56	All Salmonella only	LT2_011	F03	0.5	13	0.006	TGGCAGGAGGTCTGAATGACGCATTCACTCATCATTGAAGAAGTGGTGCAGGCTGGAGCTGCTTC	TGACGACGGGTTAAATTAGCCATGTTGTAATCTCCTGGTGAGTCCCATATGAATATCCTCCTTAG
STM1385	Y	Y		Y		Y	Y		Y		CDS	ttrB		Tetrathionate reductase complex, subunit B	1470433	1471185	-	56	All Salmonella only	LT2_019	E04	0.5	14	0.03	GTTTCATTGTTGGCAATGTGGACGGGAGTCAATATGGACAGCAGTGTGCAGGCTGGAGCTGCTTC	GAGTGAATGCGTCATTCAGACCTCCTGCCAAAGCGCGGGCTGCGCCATATGAATATCCTCCTTAG
STM1386	Y	Y		Y		Y	Y		Y		CDS	ttrS		Tetrathionate reductase complex: sensory transduction histidine kinase	1471349	1473127	+	57	All Salmonella only	LT2_019	F04	-0.9	13	0.002	GACAGGGATATTGGGGTGAGAGGTAAAACCGTAAGGCGCCTGGCGGTGCAGGCTGGAGCTGCTTC	GTGACCGCCGTATCATCATCCAGTAGATGAATTGTCGCCATCCCTCATATGAATATCCTCCTTAG
STM1387	Y	Y		Y		Y	Y		Y		CDS	ttrR		Tetrathionate reductase complex: response regulator	1473102	1473722	+	55	All Salmonella only	LT2_019	G04	-1.4	14	6e-07	CGATACATTTCTTACATGAAAATGGGGGCAGGGATGGCGACAATTGTGCAGGCTGGAGCTGCTTC	AACGCGGTTTATTATTCATGGCTCATACGTTGTTCGTATTCTGGTCATATGAATATCCTCCTTAG
STM1389	Y	Y	Y	Y	Y	Y	Y	Y	Y	Y	CDS	orf319		putative inner membrane protein	1474128	1475087	-	56	Other distributions	LT2_007	D01	-0.8	14	0.05	AGGGGGAATCATGAATAACAAACCCGTAGTCGGCATTAGCGTGCAGGCTGGAGCTGCTTC	CGCAGGGTTATCAGGTGATGGCTAAGCGCAGCCCTAATGTCATATGAATATCCTCCTTAG
STM1390	Y	Y		Y		Y	Y		Y		CDS	orf242		putative regulatory proteins, merR family	1475260	1475988	-	54	Other distributions	LT2_017	G02	1.4	13	1e-05	TTAACGGGCTTTACCATGTCGTATTCTATCGGCGAATTTGCCAGAGTGCAGGCTGGAGCTGCTTC	AATCTATTTCAGCGCCTATAGTGTGATAACCTCCAGCGAAGCGACCATATGAATATCCTCCTTAG
STM1391	Y	Y		Y		Y	Y		Y		CDS	ssrB		Secretion system regulator: transcriptonal activator, homologous with degU/uvrY/bvgA	1476167	1476805	-	40	Some or all Salmonella only	LT2_019	H04	-3.5	11	4e-13	CGCGAGGGCAGCAAAATGAAAGAATATAAGATCTTATTAGTAGACGTGCAGGCTGGAGCTGCTTC	ATCGGACGCCCCTGGTTAATACTCTATTAACCTCATTCTTCGGGCCATATGAATATCCTCCTTAG
STM1393	Y	Y	Y	Y	Y	Y	Y				CDS	ssaB	spiC	Secretion system apparatus	1479999	1480400	+	41	Some or all Salmonella only	LT2_003	D05	-6	9	2e-15	ACTCCCATTTATGTCTGAGGAGGGATTCATGCTGGCAGTTGTGCAGGCTGGAGCTGCTTC	TACTACCATTTTATACCCCACCCGAATAAAGTTTATGGTGCATATGAATATCCTCCTTAG
STM1394	Y	Y		Y		Y	Y		Y		CDS	ssaC	spiA	Secretion system apparatus	1480402	1481895	+	42	S. enterica only	LT2_017	H02	-3.8	11	2e-07	CGGGTGGGGTATAAAATGGTAGTAAATAAACGTTTAATCTTAATTGTGCAGGCTGGAGCTGCTTC	CAGGAACTCTTTGGATTAACCATGAGATATGCCATTATTTACTACCATATGAATATCCTCCTTAG
STM1395	Y	Y	Y	Y		Y	Y	Y	Y		CDS	ssaD	ssaD	Secretion system apparatus	1481876	1483087	+	44	Some or all Salmonella only	LT2_017	A03	-5	9	1e-09	CCTCAGTAGTAAATAATGGCATATCTCATGGTTAATCCAAAGAGTGTGCAGGCTGGAGCTGCTTC	GTTGTCATTTTCCACTCACTTAAAATCTAATGGATAGTTAATCAACATATGAATATCCTCCTTAG
STM1396	Y	N		Y		Y	Y		Y		CDS	ssaE		Secretion system effector	1483095	1483337	+	42	S. enterica only?	LT2_017	B03	-4	11	1e-09	TTAAGTGAGTGGAAAATGACAACTTTGACCCGGTTAGAAGATTTGGTGCAGGCTGGAGCTGCTTC	TAAGATATTTTTACTTTACTCTTGCTCACTCACTACAAGTGCGCTCATATGAATATCCTCCTTAG
STM1397	Y	Y		Y		Y	Y		Y		CDS	sseA		Secretion system effector	1483601	1483927	+	41	S. enterica only?	LT2_017	C03	-5.9	10	5e-08	TGTATATGGAGGGGAATGATGATAAAGAAAAAGGCTGCGTTTAGTGTGCAGGCTGGAGCTGCTTC	TGAAGACATTATGCTTTACCTTTTTGTTTTTCCTGACGGTATCTCCATATGAATATCCTCCTTAG
STM1398	Y	Y	Y	Y	Y	Y	Y				CDS	sseB		Secretion system effector	1483934	1484524	+	43	Some or all Salmonella only	LT2_003	E05	-2.3	12	2e-12	GTAAAGCATAATGTCTTCAGGAAACATCTTATGGGGAAGTGTGCAGGCTGGAGCTGCTTC	GGGTCTTTTTTCATGAGTACGTTTTCTGCGCTATCATACTCATATGAATATCCTCCTTAG
STM1399	Y	Y		Y		Y	Y		Y		CDS	sscA		Secretion system chaparone	1484521	1484994	+	51	S. enterica only	LT2_017	D03	-1.1	12	3e-10	GCAGAAAACGTACTCATGAAAAAAGACCCGACCCTACAACAGGCAGTGCAGGCTGGAGCTGCTTC	GAATTCGATTCATTTTTAGCTCCTGTCAGAAAGTTGCTGTAACATCATATGAATATCCTCCTTAG
STM1400	Y	Y	Y	Y	Y	Y	Y				CDS	sseC		Secretion system effector	1484997	1486451	+	46	S. enterica only	LT2_003	F05	-4.7	11	2e-12	GGAGCTAAAAATGAATCGAATTCACAGTAATAGCGACAGCGTGCAGGCTGGAGCTGCTTC	TATCCTCAGATTAAGCGCGATAGCCAGCTATTCTCGCCTGCATATGAATATCCTCCTTAG
STM1401	Y	Y	Y	Y	Y	Y	Y				CDS	sseD		Secretion system effector	1486467	1487054	+	49	S. enterica only	LT2_003	G05	-3.1	11	7e-14	GGATAAAAATATGGAAGCGAGTAACGTAGCACTGGTATTAGTGCAGGCTGGAGCTGCTTC	TGCACCATGTTTACCTCGTTAATGCCCGGAGTATTTCAGCCATATGAATATCCTCCTTAG
STM1402	Y	Y	Y	Y	Y	N	N				CDS	sseE		Secretion system effector	1487057	1487473	+	45	S. enterica only?	LT2_001	G03	-0.6	12	0.003	CGAGGTAAACATGGTGCAAGAAATAGAGCAATGGTTACGTGTGCAGGCTGGAGCTGCTTC	GGAAGGTCATTTAAAAACGTCGCTGGATAAGATGCTCGGCCATATGAATATCCTCCTTAG
STM1403	Y	Y		Y		Y	Y		Y		CDS	sscB		Secretion system chaparone	1487525	1487959	+	48	Some or all Salmonella only	LT2_017	E03	-1.4	11	0.004	TAACAATCAATAGGTATGATGATGAAAGAAGATCAGAAAAATAAAGTGCAGGCTGGAGCTGCTTC	ATTTCGTTCTGTTATTTAAGCAATAAGAGTATCAACCATTATTTGCATATGAATATCCTCCTTAG
STM1404	Y	Y	Y	Y	Y	Y	Y				CDS	sseF		Secretion system effector	1487975	1488757	+	49	S. enterica only	LT2_003	H05	-1.8	12	1e-08	AGAACGAAATATGAAAATTCATATTCCGTCAGCGGCAAGTGTGCAGGCTGGAGCTGCTTC	CTAACAGGTTTCATGGTTCTCCCCGAGATGTATGATCAGACATATGAATATCCTCCTTAG
STM1405	Y	N	Y	Y	Y	Y	Y				CDS	sseG		Secretion system effector	1488754	1489443	+	48	S. enterica only	LT2_003	A06	-0.1	4	0.7	GGGGAGAACCATGAAACCTGTTAGCCCAAATGCTCAGGTAGTGCAGGCTGGAGCTGCTTC	CTGAAAACGATTACTCCGGCGCACGTTGTTCTGGCGTTACCATATGAATATCCTCCTTAG
STM1406	Y	Y		Y		Y	Y		Y		CDS	ssaG	ssaG	Secretion system apparatus	1489537	1489752	+	38	All Salmonella only	LT2_017	F03	-4.3	11	9e-15	TTAAGGAAAAGCATTATGGATATTGCACAATTAGTGGATATGCTCGTGCAGGCTGGAGCTGCTTC	TCGTCGCTAATAACTTCAGATTTTAGCAATGATTCCACTAAGCATCATATGAATATCCTCCTTAG
STM1407	Y	Y		Y		Y	Y		Y		CDS	ssaH		Secretion system apparatus	1489793	1490020	+	44	S. enterica only?	LT2_017	G03	-0.5	8	0.04	TTGCTGCTGGAAATCATGTTTGCGGGCGTTAACCATAGCCTGATTGTGCAGGCTGGAGCTGCTTC	TCATATCAGAAATATTCAATTTTCAAACCCCTCATTTGGTGCAGGCATATGAATATCCTCCTTAG
STM1408	Y	Y		Y		Y	Y		Y		CDS	ssaI		Secretion system apparatus	1490032	1490280	+	43	Some or all Salmonella only	LT2_017	H03	-4.5	11	7e-16	TTGAATATTTCTGATATGAGCGTAGTGCCTGTAAGCACTCAATCTGTGCAGGCTGGAGCTGCTTC	CTATACGATGAACCTTCATGCCATGTTATCCAGCTTATTAAGCGCCATATGAATATCCTCCTTAG
STM1409	Y	N		Y		Y	Y		Y		CDS	ssaJ		Secretion system apparatus: homology with the yscJ/mxiJ/prgK family of lipoproteins	1490277	1491026	+	42	S. enterica only	LT2_017	A04	-0.1	5	0.7	GCTGGATAACATGGCATGAAGGTTCATCGTATAGTATTTCTTACTGTGCAGGCTGGAGCTGCTTC	CGGGATCAGGTCGGCTCAAAAACGGCGTCTCAGGCAAAAATAGCCCATATGAATATCCTCCTTAG
STM1410	Y	Y		Y		Y	?		Y		CDS			putative cytoplasmic protein	1491044	1491592	+	47	Some or all Salmonella only	LT2_017	B04	-5.3	9	2e-11	CGACCTGATCCCGAGGTGTTGCAACTTTATCGTTATTTCTGGCAAGTGCAGGCTGGAGCTGCTTC	GAAGTGAAGTAAAACTCATAGCAAATGCTCCATGAAGATAATCTCCATATGAATATCCTCCTTAG
STM1411	Y	Y		Y		Y	Y		Y		CDS	ssaK		Secretion system apparatus	1491589	1492263	+	43	S. enterica only	LT2_017	C04	-4.5	10	4e-05	CATGGAGCATTTGCTATGAGTTTTACTTCACTTCCTCTGACGGAAGTGCAGGCTGGAGCTGCTTC	TTTATCTCATTAATTTTAATATTCATCGCTACCTCTTTTATCTTCCATATGAATATCCTCCTTAG
STM1412	Y	Y		Y		Y	Y		Y		CDS	ssaL		Secretion system apparatus	1492229	1493245	+	46	S. enterica only	LT2_017	D04	-3.9	10	9e-07	TGAAATGGTTACGTAATGGTGAAGATAAAAGAGGTAGCGATGAATGTGCAGGCTGGAGCTGCTTC	ATTGAAAGCCAGGTATCAGAATAAAACCTGATTTATCTTTACTTCCATATGAATATCCTCCTTAG
STM1413	Y	Y		Y		Y	Y		Y		CDS	ssaM		Secretion system apparatus	1493303	1493671	+	42	All Salmonella only	LT2_017	E04	-3.2	12	2e-12	TCATGAGGCGTCAGGATGGATTGGGATCTCATTACTGAACGTAATGTGCAGGCTGGAGCTGCTTC	CCCTGACTCCCTCACCTAACCATGAACGCATTGCGACTCCAGAAACATATGAATATCCTCCTTAG
STM1414	Y	Y		Y		Y	Y		Y		CDS	ssaV		Secretion system apparatus: homology with the LcrD family of proteins	1493656	1495701	+	47	S. enterica only	LT2_017	F04	-4.7	11	1e-14	ATTTCTGGAGTCGCAATGCGTTCATGGTTAGGTGAGGGAGTCAGGGTGCAGGCTGGAGCTGCTTC	AGACGTTGCATCAATTCATTCTTCATTGTCCGCCAACTCCTCTTCCATATGAATATCCTCCTTAG
STM1415	Y	Y		Y		Y	Y		Y		CDS	ssaN		Secretion system apparatus: homology with the YscN family of proteins	1495691	1496992	+	51	S. enterica only	LT2_017	G04	-2.6	11	0.0004	AGGAGTTGGCGGACAATGAAGAATGAATTGATGCAACGTCTGAGGGTGCAGGCTGGAGCTGCTTC	GCAAAGTTTCCATGATCACTCGGTGAGTATTTGGTGTAATTTTTCCATATGAATATCCTCCTTAG
STM1416	Y	Y		Y		Y	Y		Y		CDS	ssaO		Secretion system apparatus	1496995	1497372	+	44	Some or all Salmonella only	LT2_017	H04	-2.8	11	3e-11	ACTCACCGAGTGATCATGGAAACTTTGCTGGAGATAATCGCGCGGGTGCAGGCTGGAGCTGCTTC	AACCCAAGACTTCCCTCAACTTTGGTAATACGCATCGCTTAATACCATATGAATATCCTCCTTAG
STM1417	Y	Y	uv	Y		Y	Y	Y	Y		CDS	ssaP		Secretion system apparatus	1497353	1497727	+	45	S. enterica only	LT2_017	A05	-3.9	10	2e-09	CTATGGTATTAAGCGATGCGTATTACCAAAGTTGAGGGAAGTCTTGTGCAGGCTGGAGCTGCTTC	ACCCACGGACGCTCTTCATTCGCTATTCTTAACATAGAATATCTCCATATGAATATCCTCCTTAG
STM1418	Y	Y		Y		Y	Y		Y		CDS	ssaQ		Secretion system apparatus	1497708	1498676	+	47	S. enterica only	LT2_017	B05	-5.2	10	3e-08	CCCTGGAGATATTCTATGTTAAGAATAGCGAATGAAGAGCGTCCGGTGCAGGCTGGAGCTGCTTC	TTTTTCTTATCAGGTTTACGCTGTATTTTTGCAAAGATACCAACGCATATGAATATCCTCCTTAG
STM1419	Y	Y		Y		Y	Y		Y		CDS	yscR	ssaR	Secretion system apparatus: homology with YscR of the secretion system of Yersinia	1498744	1499391	+	43	S. enterica only	LT2_017	C05	-4.1	11	2e-11	CATGAGAGATACAGTATGTCTTTACCCGATTCGCCTTTGCAACTGGTGCAGGCTGGAGCTGCTTC	TCAATTCAGAATCATTCATGAAAAGCTCTGTACCAATTGCGCCAGCATATGAATATCCTCCTTAG
STM1420	Y	Y		Y		Y	Y		Y		CDS	ssaS		Secretion system apparatus: homology with YscS of the secretion system of Yersinia	1499388	1499654	+	42	Some or all Salmonella only	LT2_017	D05	-5.1	11	2e-10	GGTACAGAGCTTTTCATGAATGATTCTGAATTGACGCAATTTGTAGTGCAGGCTGGAGCTGCTTC	TACCTGTTGTGCCATTCAACCATGCTCTCCAATTCGTAACATTATCATATGAATATCCTCCTTAG
STM1421	Y	Y	Y	Y	Y	Y	?		Y		CDS	ssaT		Secretion system apparatus: homology with YscT of the secretion system of Yersinia	1499655	1500434	+	39	S. enterica only	LT2_017	E05	-4.7	10	3e-12	GGAGAGCATGGTTGAATGGCACAACAGGTAAATGAGTGGCTTATTGTGCAGGCTGGAGCTGCTTC	GTTCTGTTTTCTCGCTCATACAGATGGAAACCAGTCTTTTAGATACATATGAATATCCTCCTTAG
STM1422	Y	Y		Y		Y	?		Y		CDS	ssaU		Secretion system apparatus: homology with YscU of the secretion system of Yersinia	1500431	1501489	+	40	S. enterica only	LT2_017	F05	-3.9	11	2e-13	CTGGTTTCCATCTGTATGAGCGAGAAAACAGAACAGCCTACAGAAGTGCAGGCTGGAGCTGCTTC	GCATACCAAAAGCATTTATGGTGTTTCGGTAGAATGCGCATAATCCATATGAATATCCTCCTTAG
STM1431	Y	Y		Y		Y	Y		Y		CDS	sodB		superoxide dismutase, iron	1509413	1509994	-	51	All nine genomes	LT2_019	B05	0.1	12	0.8	ATAAGGAGAGAAGCAATGTCGTTCGAATTACCTGCATTACCGTATGTGCAGGCTGGAGCTGCTTC	TCTGCGTACTCAGACTTATGCGGCGAGATTTTTCGCAACAAATTCCATATGAATATCCTCCTTAG
STM1432	Y	Y		Y		Y	Y		Y		CDS	ydhO		putative cell wall-associated hydrolase	1510121	1510975	-	51	Other distributions	LT2_011	G03	0.4	13	0.004	AAATCATACGCAGGCATGAATCGCCTGCCTTTAACAGAGGATTGCGTGCAGGCTGGAGCTGCTTC	CGACAGGATAAAATATTAGCGAATTGTTTTAGGCGTCATCACCCGCATATGAATATCCTCCTTAG
STM1440	Y	Y		Y		Y	Y		Y		CDS	sodC	sodC	copper/zinc superoxide dismutase	1516050	1516571	+	56	All nine genomes?	LT2_019	C05	-1.8	13	5e-09	TGTAACGGAGGTTTTATGAAGCGATTAAGTTTAGCGATGGTGACGGTGCAGGCTGGAGCTGCTTC	AACACTGGCTCCGGGTTATTTAATGACGCCGCAGGCGTAACGCATCATATGAATATCCTCCTTAG
STM1444	Y	Y		Y		Y	Y		Y		CDS	slyA		transcriptional regulator for hemolysin (MarR family)	1519880	1520320	+	49	All nine genomes	LT2_019	D05	0.1	10	0.8	GCTAATTATAAGGAGATGAAATTGGAATCGCCACTAGGTTCTGATGTGCAGGCTGGAGCTGCTTC	GTATGCCCCTGCACCTCAATCGTGAGAGTGCAATTCCATAATATTCATATGAATATCCTCCTTAG
STM1445	Y	Y		Y		Y	Y		Y		CDS	slyB		putative outer membrane lipoprotein	1520368	1520835	-	55	All nine genomes	LT2_019	E05	0	13	1	ACAGGAGATGGGTAAATGATTAAACGTGTACTGGCCGTTTCACTGGTGCAGGCTGGAGCTGCTTC	CACGTAAAGCCTGGTTTAGCGTGGAGAGACGGTAACCTGGCTGCCCATATGAATATCCTCCTTAG
STM1461	Y	Y		Y		Y	Y		Y		CDS	ydgT		putative cytoplasmic protein	1535535	1535750	-	45	All nine genomes?	LT2_019	F05	0.5	13	0.01	ATGGATCAACTTTATATGACTGTTCAGGATTATCTATTAAAATTCGTGCAGGCTGGAGCTGCTTC	TAAACGCTACTTTCTTTATTGCACATAGCGCCAGACGGATTGCGGCATATGAATATCCTCCTTAG
STM1473	Y	Y		Y		Y	Y		Y		CDS	ompN		outer membrane protein N, non-specific porin	1549676	1550809	-	48	other distribution	LT2_011	H03	0.9	13	0.001	TTTAAGGATAAAAAAATGAAAAGAAAAGTATTGGCACTTGTCATCGTGCAGGCTGGAGCTGCTTC	AGAATTAATGAATAATTAGAACTGGTAAACCATACCCAGCGCGACCATATGAATATCCTCCTTAG
STM1474	Y	Y		Y		Y	Y		Y		pseudogene			pseudogene; frameshift	1550866	1551224	+	31	Some or all Salmonella only	LT2_011	A04	0.9	11	0.007	ACTTCTACAGATTCGTTGAATCAAAGGCATCCTAATCTGAATAATGTGCAGGCTGGAGCTGCTTC	CATCACCGCCACTGTTCAAAAAACAGACATTGCATACATGAATGCCATATGAATATCCTCCTTAG
STM1482	Y	Y		Y		Y	Y		Y		CDS	ydgF		putative membrane transporter of cations and cationic drugs	1560250	1560612	+	45	All nine genomes	LT2_025	E12	0.4	14	0.0004	TGCAGGAGAAGTGTCATGTTTTACTGGATTTTATTAGCTCTGGCTGTGCAGGCTGGAGCTGCTTC	GCGCCGTGTATCCATTCAAATTGTTGCACGAGTCGCCTCCTTCACCATATGAATATCCTCCTTAG
STM1492	Y	Y		Y		Y	Y		Y		CDS			putative binding-protein-dependent transport system, inner membrane component	1569671	1570318	-	55	All Salmonella only	LT2_011	B04	-0.3	13	0.2	CTGTAAGGAGCGACTATGGATACGATACATTATATGCTGGATAACGTGCAGGCTGGAGCTGCTTC	TTTCCAGTTTTATCATTATCGTATCCCCTTCGGTGTCAGTACGACCATATGAATATCCTCCTTAG
STM1493	Y	Y		Y		Y	Y		Y		CDS			putative periplasmic component, ABC transport system	1570328	1571230	-	52	All Salmonella only	LT2_011	C04	0.8	13	0.02	AATAAGGAGCGTTAAATGAGATTCAAAAAACACCTGTTGGGATGGGTGCAGGCTGGAGCTGCTTC	ATCCATAGTCGCTCCTTACAGCAGACCTTTGTCCTGCAAAAATTGCATATGAATATCCTCCTTAG
STM1506	Y	Y		Y		Y	Y		Y		CDS	rspB		putative dehydrogenase	1583473	1584492	+	52	Other distributions	LT2_011	D04	-0.7	10	0.02	GGTAAGGAGCGAAAAATGAAAAGCATCGTAATCGAAAAACCGAATGTGCAGGCTGGAGCTGCTTC	TCGCAAGTATTTATATTATTTCGCAAACGTGAGTAAGACTTTGCACATATGAATATCCTCCTTAG
STM1514	Y	Y		Y		Y	Y		Y		CDS	ydeJ		putative Competence-damaged protein	1592376	1592903	-	49	All Salmonella only	LT2_011	E04	0.8	10	0.03	ACGGAAAAATAAACGATGAGATTAGAACAGCACGATATTGTCACCGTGCAGGCTGGAGCTGCTTC	AGATGAAATTATTGTTTATGCTTTCTTCGTTAACAGAAAAAGCAACATATGAATATCCTCCTTAG
STM1529	Y	Y		Y		Y	N		Y		CDS			putative inner membrane protein	1605547	1605873	+	41	All Salmonella only?	LT2_011	F04	0.8	11	0.004	TAAAGGTAACGGTTAATGCCTTCTGTAATTTCTTGTTTAACGGTCGTGCAGGCTGGAGCTGCTTC	AACAATACTGAAACTCTAAATGTTGATATTTTGAGTCATGCCGTTCATATGAATATCCTCCTTAG
STM1530	Y	Y		Y		Y	Y		Y		CDS			putative outer membrane protein	1606415	1607533	+	46	Some Salmonella only	LT2_011	G04	0.4	13	0.05	AATAAGGCATATAAAATGAAAAAAGTAGTGGTGTTATCTGCGGTAGTGCAGGCTGGAGCTGCTTC	AATCAGCAAGTTTTATCAAAACTCGTAGACTAAGCCGAGCGCCACCATATGAATATCCTCCTTAG
STM1531	Y	Y		Y		Y	Y		Y		CDS			putative hydrogenase	1607674	1608015	-	51	Some Salmonella only	LT2_011	H04	0	12	0.8	TGAAGGAGCTGGCCCATGCATGAATTAGCCCTGGCGCAAAATATTGTGCAGGCTGGAGCTGCTTC	TTGACTATTCGTTGACTATTCGACTTCGATCTCGCGAATGCGCATCATATGAATATCCTCCTTAG
STM1532	Y	Y	Y	Y	Y	Y	Y		Y		CDS			putative dehydrogenase protein	1608028	1608915	-	54	All Salmonella only	LT2_011	A05	0.1	14	0.6	TGAAGGTAATAGTTCGTGCAAAGATTGACCGTCTATTCTCACCCGGTGCAGGCTGGAGCTGCTTC	CATGGGCCAGCTCCTTCATTCAACAATATTTACGGCGACACAAGGCATATGAATATCCTCCTTAG
STM1536	Y	Y		Y		Y	Y		Y		CDS			putative hydrogenase maturation protease	1610688	1611296	-	53	All Salmonella only	LT2_011	B05	-0.5	12	0.09	GTTCAGGTGATAACAATGGCAGAAGTAACAATCTTAGGGCTTGGCGTGCAGGCTGGAGCTGCTTC	GAACGCCAATACACATTATGATTTCTCTCTCTGTAGCACCCGAATCATATGAATATCCTCCTTAG
STM1537	Y	Y		Y		Y	Y		Y		CDS			putative Ni/Fe-hydrogenase 1 b-type cytochrome subunit	1611302	1612045	-	51	All Salmonella only	LT2_011	C05	0	12	0.8	TGGCCTGCTCCACCCATGTTATTGATAATCATGGAGGGGAGCTGGGTGCAGGCTGGAGCTGCTTC	CTTCTGCCATTGTTATCACCTGAACCAGCGCCAGCCGCTTATCATCATATGAATATCCTCCTTAG
STM1538	Y	Y	Y	Y	Y	Y	Y	Y	Y	Y	CDS			putative hydrogenase-1 large subunit	1611996	1613798	-	53	All Salmonella only	LT2_007	E01	0.7	14	6e-05	AAAAATAATTATGGCATATCCTTATCAGACTCAGGGTTTTGTGCAGGCTGGAGCTGCTTC	CGAATCGTCGTCATCGTACCTGAACCCTGACCAGCTCCCCCATATGAATATCCTCCTTAG
STM1541	Y	Y		Y		Y	Y		Y		CDS			putative regulatory protein, gntR family	1616470	1617261	+	47	Some Salmonella only	LT2_019	G05	0.6	13	0.0005	GTCTCGGCGAAGGTAATGGAGACTACCGGCGGTTGCTTCTCTTTAGTGCAGGCTGGAGCTGCTTC	TATTCATCGACAAAATTAGCCGCCGACAATCTTTCTCACATAGCGCATATGAATATCCTCCTTAG
STM1543	Y	Y		Y		Y	Y		Y		CDS			putative transport protein	1618320	1619606	-	47	Some Salmonella only	LT2_011	D05	-1.9	13	9e-10	ATAAGAGGATTAATCATGAAAAGAAAAACAATGGGATGGCTTATCGTGCAGGCTGGAGCTGCTTC	ACTTCACCAGGCTTATTAATGAACACAGCTTTGACTTTCATTGGCCATATGAATATCCTCCTTAG
STM1544	Y	Y	Y	Y	Y	Y	Y	Y	Y	Y	CDS	pqaA		PhoPQ-regulated protein	1619783	1621339	-	42	Some or all Salmonella only	LT2_007	F01	1.5	12	8e-09	CTTATATTGAATGTTTAAGAGGTATTTATGGAAATTATGCGTGCAGGCTGGAGCTGCTTC	AATTGAAAATTCAATCGGAGCTATCGTTTTCCCCTAATCCCATATGAATATCCTCCTTAG
STM1545	Y	Y		Y		Y	N		Y		CDS			putative multidrug efflux protein	1621409	1622650	-	49	Some Salmonella only	LT2_011	E05	0.3	13	0.5	CCATAGGGATTAAAGATGAATACTAATGTCTATGAGAACACCGACGTGCAGGCTGGAGCTGCTTC	TGTGACGTTGTCACATTATTCTGTTTCTGGTTTCACTATTAGCACCATATGAATATCCTCCTTAG
STM1546	Y	Y		Y		Y	Y		Y		CDS			putative monooxygenase	1622640	1624148	-	53	Some Salmonella only?	LT2_011	F05	0.3	12	0.4	CATATCGGAGAGACGATGACAAGATACACCACTACAGATGTACTGGTGCAGGCTGGAGCTGCTTC	GTGTTCTCATAGACATTAGTATTCATCTTTAATCCCTATGGCAAACATATGAATATCCTCCTTAG
STM1547	Y	Y		Y		Y	N		Y		CDS			putative marR-family transcriptional regulator	1624193	1624681	+	49	All Salmonella only	LT2_019	H05	-1.4	13	0.006	AAGAGGAGACATGCTATGTCAGAAAATAAAAATGTGCAAGATACAGTGCAGGCTGGAGCTGCTTC	GCCCTTTTCTTTTGCTTATTCCGGCATTGAAGCATCGCTATCCATCATATGAATATCCTCCTTAG
STM1548	Y	Y		Y		Y	N		Y		CDS			putative S-adenosylmethionine:tRNA-ribosyltransferase-isomerase	1624913	1625953	+	39	Some Salmonella only	LT2_011	G05	0.5	12	0.3	CGCATTACCGATCAGATGACTATCCCACTCAGACCTCATTGGATAGTGCAGGCTGGAGCTGCTTC	CCGGTTTTATTTTATTCATCCCTGCCCTTCATCTTGTATGATTAACATATGAATATCCTCCTTAG
STM1550	Y	Y		Y		Y	Y		Y		CDS			putative cytoplasmic protein	1626565	1626849	-	42	Some Salmonella only	LT2_011	H05	0.5	14	0.2	TTGAGGTCAACATTGATGACTTATAAGCTGGCATTTAACGAATCAGTGCAGGCTGGAGCTGCTTC	GCATTTTCTGAGTGATTAGCTTCTGTGTCGTGTCATTTTGTAGACCATATGAATATCCTCCTTAG
STM1552	Y	Y		Y		Y	Y		Y		CDS			putative cytoplasmic protein	1627919	1628827	+	42	S. typhimurium only	LT2_011	B06	-0.1	13	0.6	ACTTATAAACAAGTTGTGAACCATGTTAAGAAACATGTATTGTGGGTGCAGGCTGGAGCTGCTTC	ACAATAATCGCTCACTTAAATAAAGAGATGTCGTAAAAATGCCAGCATATGAATATCCTCCTTAG
STM1554	Y	Y	Y	Y	Y	Y	Y	Y	Y	Y	CDS			putative coiled-coil protein	1630405	1631871	-	36	Some Salmonella only?	LT2_002	H03	0.3	9	0.3	CCGGAGATAGATGATGAGTAGTATTACAAAAAGCATACAGGTGCAGGCTGGAGCTGCTTC	CACAGTATTACTATTTCTTTTTATATGCCCCATACAAAAGCATATGAATATCCTCCTTAG
STM1555	Y	N		Y		Y	Y		Y		CDS			putative transcriptional regulator	1632130	1633137	+	54	Some Salmonella only	LT2_019	A06	0.2	5	0.6	AAATATGAGCTTAACATGGCGACAATAAAGGATGTTGCATCCATGGTGCAGGCTGGAGCTGCTTC	CTGTTGACGACGCATTCACCGTGAAAAATAGGGCGCGACAGAATCCATATGAATATCCTCCTTAG
STM1556	Y	Y		Y		Y	Y		Y		CDS			putative Na+/H+ antiporter	1633281	1634732	+	51	Some Salmonella only	LT2_011	C06	0.2	14	0.3	GACCGGAGCTCCATTATGAGTGCATCACAAAACAAGAAGAAAACGGTGCAGGCTGGAGCTGCTTC	CATCTTGTTTCCTTATTATTCCGTCACTGACGATTGCGGCGACTTCATATGAATATCCTCCTTAG
STM1557	Y	Y		Y		Y	Y		Y		CDS			putative aminotransferase	1634745	1635947	+	52	Some Salmonella only	LT2_011	D06	0	12	1	TAATAAGGAAACAAGATGGATTTTAACCAGATTATCAATCGCAACGTGCAGGCTGGAGCTGCTTC	TACCGCCCGAAAAATTCATCCGCCTGTTGGTATTCCTTTGATTGTCATATGAATATCCTCCTTAG
STM1558	Y	Y		Y		Y	Y		Y		CDS			putative glycosyl hydrolase	1636060	1638135	-	52	All Salmonella only	LT2_011	E06	1.2	13	0.0003	GGGTGGAGAAAGAGAATGACAACAAACAGGGCTTTTGAAATCAGAGTGCAGGCTGGAGCTGCTTC	AGCGCGGTTTTACTATCAGGGGCGTCTGAATAACACGATACTGCGCATATGAATATCCTCCTTAG
STM1559	Y	Y		Y		Y	Y		Y		CDS			putative glycosyl hydrolase	1638192	1640720	-	54	All Salmonella only	LT2_019	B06	-0.1	13	0.5	GGGAGAGTCTGCATCATGATCCCAACTGCAACGTATCGCCTTCAGGTGCAGGCTGGAGCTGCTTC	CATCAACACATAAACTCAGTCGCTCATTAAAACCAGTACGCCGCCCATATGAATATCCTCCTTAG
STM1562	Y	Y	Y	Y	Y	Y	Y	Y	Y	Y	CDS		hdeB	putative periplasmic transport protein	1643558	1643887	-	45	All Salmonella only	LT2_007	G01	0.6	10	0.06	AGCAACAACAATGAATAAATTCTCCCTTGCTACAGCAGGTGTGCAGGCTGGAGCTGCTTC	CAGTTTACTCTTATTTTGAGAGTTCTTTCTTGATTTCGTCCATATGAATATCCTCCTTAG
STM1571	Y	Y		Y		Y	Y		Y		CDS	yddG		putative permease	1653824	1654648	+	51	Other distributions	LT2_011	F06	-0.3	13	0.5	GTTCTGTGGAGCACGATGGTTGGGTTAATTCGCGGCGTCAGCGAAGTGCAGGCTGGAGCTGCTTC	GCCCGCCCGTCGCTATTAGCGCCGCCGCGTTGCCAGCCAACAAAGCATATGAATATCCTCCTTAG
STM1573	Y	Y		Y		Y	Y		Y		CDS			putative cytoplasmic protein	1656405	1656785	+	55	All Salmonella only	LT2_011	G06	-2	13	2e-11	ACCGTTGACGTCGAAATGCTGGATGTCTATGCCTGCCATTGTACGGTGCAGGCTGGAGCTGCTTC	TGGTGAGATAAGCGCTTAATGCGCTAGCTGGCAGGGGGAGTCCATCATATGAATATCCTCCTTAG
STM1575	Y	Y		Y		Y	Y	Y	Y		CDS	smvR		Transcriptional regulator (repressor, TetR family). Regulates expression of smvA (putative transcriptional regulator, TetR family)	1658415	1658993	+	57	All Salmonella only	LT2_019	C06	0.1	12	0.5	TAATGTGGGGAAAATATGAGTTACCTTAACCGGGATGAACGCCGCGTGCAGGCTGGAGCTGCTTC	AAATTATTTGTAACTTTACGCAAAGAGTTCAAGCGTAATCATACGCATATGAATATCCTCCTTAG
STM1583	Y	Y	Y	Y	Y	N	N				CDS			putative cytoplasmic protein	1669505	1670137	-	43	Some Salmonella only	LT2_001	H03	-0.4	10	0.06	GGAGTAGGATATGCCATATACATCAGTTTCTACCTATGCCGTGCAGGCTGGAGCTGCTTC	TAAACGCTTTTTAATAATTGTCCAAATAGTTATGGTAGCGCATATGAATATCCTCCTTAG
STM1585	Y	Y		Y		Y	Y		Y		CDS			putative outer membrane lipoprotein	1672219	1672440	-	44	Other distributions	LT2_011	H06	0.3	13	0.08	ATTCACGAGGAAAATATGAAAAAGTTATTTATATGCTCAGGTTTGGTGCAGGCTGGAGCTGCTTC	CATCGCGCCCAATGCTTAGTCAGCCTTAATCAACTGCGCCACATCCATATGAATATCCTCCTTAG
STM1588	Y	Y		Y		Y	Y		Y		CDS	yncC		putative regulatory protein, gntR family	1676097	1676762	-	47	All Salmonella only	LT2_019	D06	0.7	12	0.003	GGTGAAGGAAGGAAAATGCCGGGTACGGAAAAAACACAACATATAGTGCAGGCTGGAGCTGCTTC	ATAGTTTCATGAAAGTTACATGAAGTACTGATTTTTAATCGTCGCCATATGAATATCCTCCTTAG
STM1589	Y	Y		Y		Y	Y				CDS	yncB		putative NADP-dependent oxidoreductase	1677096	1678166	-	53	All nine genomes?	LT2_003	B06	-0.1	12	0.7	ACTATTATTGATGGATTATGCCAGGCATGAGGAGAATAGAGTGCAGGCTGGAGCTGCTTC	CATTTTTTCTTTACGCATCGTCCGCTAAACGTATCACGACCATATGAATATCCTCCTTAG
STM1593	Y	Y	Y	Y	Y	Y	Y		Y		CDS	srfA		ssrAB activated gene	1679771	1681090	+	55	All Salmonella only?	LT2_019	E06	-0.8	14	0.0001	CTAAGGGATAACAACGTGGCAAAATCTCTCTTGCGCAGCGGCAATGTGCAGGCTGGAGCTGCTTC	TTGACCAACATAAAATCAGGCACCTATCTTTTTAAACGTCAACGGCATATGAATATCCTCCTTAG
STM1594	Y	Y	uv	Y	uv	Y	Y		Y		CDS	srfB		ssrAB activated gene	1681095	1684076	+	55	All Salmonella only?	LT2_011	A07	0	14	1	TAGGTGCCTGATTTTATGTTGGTCAATCTGTGTGATTACAAACAGGTGCAGGCTGGAGCTGCTTC	TGTTTAACGGTTTTGTCATTTCAGGTATACACTCCCACTATCTATCATATGAATATCCTCCTTAG
STM1595	Y	Y	Y	Y	Y	Y	Y		Y		CDS	srfC		ssrAB activated gene: predicted coiled-coil structure	1684073	1686217	+	57	All Salmonella only?	LT2_011	B07	0.1	14	0.6	GAGTGTATACCTGAAATGACAAAACCGTTAAACACCACCCAGGCTGTGCAGGCTGGAGCTGCTTC	GGTTTTTCCGCCAGGTCAGGCTATCAGGGCAATTAATTGCGCTCTCATATGAATATCCTCCTTAG
STM1595	Y	Y		Y		Y	Y		Y		CDS	srfC		ssrAB activated gene: predicted coiled-coil structure	1684073	1686217	+	57	All Salmonella only?	LT2_019	F06	0.3	14	0.1	GAGTGTATACCTGAAATGACAAAACCGTTAAACACCACCCAGGCTGTGCAGGCTGGAGCTGCTTC	GGTTTTTCCGCCAGGTCAGGCTATCAGGGCAATTAATTGCGCTCTCATATGAATATCCTCCTTAG
STM1596	Y	Y		Y		Y	Y		Y		CDS	ydcX		putative inner membrane protein	1686262	1686525	-	44	Other distributions	LT2_011	C07	0.4	12	0.04	TGCATTGAGAACGTTTTGCTGTTAAGGCTGATAAACCTTGATGTGGTGCAGGCTGGAGCTGCTTC	GTATCGGGCTTGAGGTCAGAAAAGCGAAAACAGCAATGCGACGGGCATATGAATATCCTCCTTAG
STM1600	Y	Y		Y		Y	Y		Y		CDS			putative inner membrane protein	1690983	1691213	-	42	Some or all Salmonella only	LT2_011	D07	-1.7	14	2e-09	CGGTCTTACTGAATAATGGCTATGACCAGCAGACCGAATTATCTCGTGCAGGCTGGAGCTGCTTC	TTCACAAAGGCGAGTCTACCTGACCAGAAAGGTCATTTGATAATCCATATGAATATCCTCCTTAG
STM1601	Y	Y		Y		Y	Y		Y		CDS	ugtL		putative membrane protein: homology with chitinase from Schizosaccharomyces	1691246	1691644	-	40	S. enterica only?	LT2_011	E07	1.6	15	3e-12	GCGAGGAGGCTCAAAATGAAGAAATCAGATGGTGAAATTCACGAAGTGCAGGCTGGAGCTGCTTC	GGTTGCAGCGGCGGATCACGGGCGTGAAGAAACATCCTGTGCCCCCATATGAATATCCTCCTTAG
STM1602	Y	Y	Y	Y	Y	Y	Y				CDS	sifB		Salmonella translocated effector: translocated by SPI-2	1692181	1693131	+	38	Subspecies 1 only	LT2_003	C06	0.6	13	9e-05	GGTCTACATTATGCCAATTACTATCGGGAGAGGATTTTTAGTGCAGGCTGGAGCTGCTTC	TATGGTGTGATCAACTCTGGTGATGAGCCTCATTTTTTGTCATATGAATATCCTCCTTAG
STM1606	Y	Y		Y		Y	Y				CDS			putative benzoate membrane transport protein	1696306	1697484	+	58	All nine genomes?	LT2_003	D06	0.4	13	0.1	AGAGGCGATCATGCGTCTGTTATCACTGCCGTTACCTACTGTGCAGGCTGGAGCTGCTTC	GCGGCCACCATCAGCCAGACAACGATGGGCGGCGCGTTCTCATATGAATATCCTCCTTAG
STM1607	Y	Y		Y		Y	Y				CDS			putative outer membrane lipoprotein	1697538	1698206	-	49	Other distributions	LT2_003	E06	0.5	9	0.2	GGATCGTTTCATGCGTACTCATACTTTATTTAAAGTTGCAGTGCAGGCTGGAGCTGCTTC	CGCCGCAGAATTATTTTTTATTAACGTCAAACATAGAGGTCATATGAATATCCTCCTTAG
STM1619	Y	Y		Y		Y	Y		Y		CDS			cryptic aminoglycoside resistance gene	1707358	1707795	+	52	Some Salmonella only	LT2_011	F07	0.5	13	0.05	ATCAGGAGCGCGTTAATGGACATCAGGCAAATGAACAGAACCCATGTGCAGGCTGGAGCTGCTTC	CCTGTATGATTTCCCTCAACAACGCTTTCGGTAGAAAATGACGCGCATATGAATATCCTCCTTAG
STM1621	Y	Y	Y	Y	Y	Y	Y	Y	Y	Y	CDS			putative periplasmic protein	1709056	1709631	-	42	Some Salmonella only	LT2_007	H01	0.7	13	0.1	AGTGAATATAATGAAAAAGAGTTTTCTTGGTGCTCTCCTGGTGCAGGCTGGAGCTGCTTC	ATTATTCCCTTTATTGCTTAACCGCTTCTGCCTGGATTTTCATATGAATATCCTCCTTAG
STM1629	Y	Y	Y	Y	Y	N	N				CDS			putative dipicolinate reductase	1719621	1720022	+	42	Some Salmonella only	LT2_001	A04	-0.6	12	0.01	GTAATAATCCATGCCTATTTCGATTTGTAAACATGGTGCTGTGCAGGCTGGAGCTGCTTC	GCATGACACTTTATCTGACATTACCATTTGAGTGACAGGTCATATGAATATCCTCCTTAG
STM1630	Y	Y	Y	Y	Y	Y	Y	Y	Y	Y	CDS			putative inner membrane protein	1720151	1720867	-	37	Some Salmonella only	LT2_007	A02	0.8	11	9e-05	GTTAACTATAATGAATGATGATTCAATTATTAAAAACTCTGTGCAGGCTGGAGCTGCTTC	CAGCATTTTATTAAAGCCTGACTTTTACCAGAGTAATTTCCATATGAATATCCTCCTTAG
STM1631	Y	Y	Y	Y	Y	Y	Y				CDS	sseJ		Salmonella translocated effector: regulated by SPI-2	1721293	1722519	+	39	Some Salmonella only	LT2_003	F06	0.1	10	0.6	GGAGGACACTATGCCATTGAGTGTTGGACAGGGTTATTTCGTGCAGGCTGGAGCTGCTTC	CGATGGAACTTTATTCAGTGGAATAATGATGAGCTATAAACATATGAATATCCTCCTTAG
STM1632	Y	Y		Y		Y	Y		Y		CDS			putative inner membrane protein	1722640	1722984	-	47	All Salmonella only	LT2_011	G07	0.7	12	0.02	CTATGACATAATGATATGTATCTTAACCGCTTTTGTTATTTACTCGTGCAGGCTGGAGCTGCTTC	ATACATAGTCTATGTTCAGTAAGACAAAAATGGATAGAGTCGATACATATGAATATCCTCCTTAG
STM1633	Y	Y	Y	Y	Y	Y	Y	Y	Y	Y	CDS			putative periplasmic binding protein	1723891	1724652	+	40	Some Salmonella only	LT2_007	B02	-0.6	14	0.07	AATAGATAGCATGTTATCCAAAAAATTTGGCTTATCGATGGTGCAGGCTGGAGCTGCTTC	ACATAGCTTACTATTTCATCCAGCTATCGACAATGCCAGACATATGAATATCCTCCTTAG
STM1634	Y	Y	Y	Y	Y	N	N				CDS			putative amino acid ABC transporter permease component	1724659	1725306	+	42	Some Salmonella only	LT2_001	B04	0.9	10	9e-05	ATAGTAAGCTATGTCATCAGGTAATATGCTGGCTATCTTTGTGCAGGCTGGAGCTGCTTC	TTTTTATGGTTCAACTGATGCGATATTTTTTCTCAAACACCATATGAATATCCTCCTTAG
STM1635	Y	Y		Y		Y	Y		Y		CDS			putative ABC-type polar amino acid transport system, ATPase component	1725331	1726062	+	43	Some Salmonella only	LT2_011	H07	1.2	13	0.03	ATAGAGGTGATACTCATGGCTTTACTGAAACTAAAAGAGATAAGTGTGCAGGCTGGAGCTGCTTC	GAGACCAGCCAGCGATCATCGTTGTGCCTCGCTAAAAAAACAGTGCATATGAATATCCTCCTTAG
STM1636	Y	Y	Y	Y	Y	Y	Y	Y	Y	Y	CDS			putative ABC-type transport system probable membrane spanning protein	1726059	1726739	+	43	Some Salmonella only	LT2_007	C02	-0.9	14	0.0006	AGGCACAACGATGATCGCTGGCTGGTCTCTCTTCTTTAATGTGCAGGCTGGAGCTGCTTC	GCAGTACAACTCAGTAACCCTGACCGTAATGGCGAAGCAGCATATGAATATCCTCCTTAG
STM1637	Y	Y	Y	Y	Y	Y	Y	Y	Y	Y	CDS			putative inner membrane protein	1726876	1728426	+	45	Some Salmonella only	LT2_007	D02	-2.5	13	9e-09	TGAGGATATTATGGCGCTACCACAACTATCAATATGGCAGGTGCAGGCTGGAGCTGCTTC	AAAACGGTAATCATTGCATTTGACGCGCCTGTTGAGTTGGCATATGAATATCCTCCTTAG
STM1638	Y	Y		Y		Y	Y				CDS			putative SAM-dependent methyltransferases	1729115	1729552	+	48	Some Salmonella only	LT2_003	G06	0.1	14	0.8	CATTTCGCTGATGGATTTAAATCCGGATAGCCTGAAAATAGTGCAGGCTGGAGCTGCTTC	GTGCCTGTACTTACGATGAGCGTGGCGTAGTGGCGGAAAACATATGAATATCCTCCTTAG
rydC	Y	Y?		Y		Y	Y		Y		RNA	rydC		sRNA	1729641	1729738	+		not done	LT2_025	C01	0.6	14	3e-05	TTAAACATTGGATTACGGAATAGTAATTGCTTATTTTATTTGTCAGTGCAGGCTGGAGCTGCTTC	AAGGCATCTATCAGAGGGGATGGCGTATTCCATACAGAAAACGCCCATATGAATATCCTCCTTAG
micC	Y	Y		Y		Y	?		Y		RNA	micC		sRNA	1745707	1745802	-		not done	LT2_025	B03	-0.2	6	0.6	GAAACAAAAAAAGCCCGAACATCCGTTCGGGCTTGTCAATTTATAGTGCAGGCTGGAGCTGCTTC	ATACAAAATAAAAATTATACAATATCATTCGGTTACGATATTCTACATATGAATATCCTCCTTAG
STM1653	Y	Y		Y		Y	?		Y		CDS			putative membrane transporter of cations	1746615	1746953	-	42	All Salmonella only	LT2_011	A08	1.2	12	1e-05	GGAACGAAGAGATGTATGACTAAAGAAGCTGTAATCTTTCTATTTGTGCAGGCTGGAGCTGCTTC	ATCAATCATCATCGCCTAGTGACTGACACTTTTTGAAAACAGATTCATATGAATATCCTCCTTAG
STM1657	Y	Y		Y		Y	Y		Y		CDS			putative methyl-accepting chemotaxis protein	1751277	1752431	-	49	All Salmonella only	LT2_019	G06	0.4	14	0.02	TGTAGGCCGTCAAAAATGTTGAGAAATATCAGCGTCAGGACATGCGTGCAGGCTGGAGCTGCTTC	ACCAAACATGTATTATCAGGCCTGGCCGCGCCTGGTGATGGTCGACATATGAATATCCTCCTTAG
STM1660.S	Y	Y		Y		Y	Y		Y		CDS	fnr		transcriptional regulator	1754374	1755126	+		not done	LT2_019	H06	0.8	12	0.02	GGCTTGAGCAGACCTATGATCCCGGAAAAGCGAATTATACGGCGCGTGCAGGCTGGAGCTGCTTC	TGGTTTAGCTGACGTTTAAGCGACGTTGCGGGTATGACCGGCGAGCATATGAATATCCTCCTTAG
STM1663	Y	Y	Y	Y	Y	Y	Y	Y	Y	Y	CDS	ynaI		putative integral membrane protein	1756772	1757803	+	45	Other distributions	LT2_007	E02	-0.3	13	0.3	GAAAACAATAATGTTCACTGAATTTTTTCTCAAAAACGCAGTGCAGGCTGGAGCTGCTTC	CGGCTATCTTTTATTTTGTCGCAGGCGCGGCCTCCGGGTCCATATGAATATCCTCCTTAG
STM1664	Y	N		Y		Y	Y		Y		CDS			putative transcriptional regulator	1757889	1758491	-	52	All Salmonella only	LT2_019	A07	1	6	0.01	CTATGATATCGACCAATGACCAAAAAAGTCAACTTATCGACCACGGTGCAGGCTGGAGCTGCTTC	CCTTCCTTACGGTGATCAACGGCTCTTTTCATTCACCGTCATGGTCATATGAATATCCTCCTTAG
STM1665	Y	Y		Y		Y	Y		Y		CDS			putative cytoplasmic protein	1758535	1759221	+	54	All Salmonella only	LT2_019	B07	-1.5	14	1e-05	TTACAGGATTATGCGATGTCTTCTATGTTACCGTCAATCAGCCCGGTGCAGGCTGGAGCTGCTTC	GTTACGCAATATCAATCAAACACCTATCAACGTGGATTCAAAACGCATATGAATATCCTCCTTAG
STM1666	Y	Y		Y		Y	Y		Y		pseudogene			pseudogene; in-frame stop following codon 24	1759249	1759587	+	43	Some or all Salmonella only?	LT2_011	B08	0.2	11	0.4	AACAGGAGAAATACCATGTCGCTGTTTCTGACAAGTTTTATTTTCGTGCAGGCTGGAGCTGCTTC	ATATATACTATTGCATTACGCATAAGGAACTGAAAATGATGCCAGCATATGAATATCCTCCTTAG
STM1667	Y	Y	Y	Y	Y	Y	Y	Y	Y	Y	CDS			putative thiol peroxidase	1759693	1760250	-	44	All Salmonella only?	LT2_007	F02	-0.6	12	0.001	AATAATTATTATGGCTAAAATAATACAAATGTTAAAAGGAGTGCAGGCTGGAGCTGCTTC	ATATAAGTGATTAGTAAACAGGAAGATGAGTGATATCTCGCATATGAATATCCTCCTTAG
STM1668	N	N		N		Y	Y		Y		CDS			putative outer membrane or exported	1760349	1761179	-	41	All Salmonella only?	LT2_017	G05	0.2	4	0.2	GGATCAACAGTGCGTATGTCGAAACATAATCTTATTATCTATAGCGTGCAGGCTGGAGCTGCTTC	ATAATTAATATAGTTTTATAGTCTTCCTCTGATGGAAATTTCTTTCATATGAATATCCTCCTTAG
STM1669	Y	Y		Y		Y	N		Y		CDS			homology to invasin C of Yersinia; intimin	1761200	1763182	-	52	All Salmonella only?	LT2_019	C07	-1.4	13	2e-07	GCAGGAGACAATACAGTGGTTTTTTCTAAAAAACCCATTACTAAAGTGCAGGCTGGAGCTGCTTC	ATCCTTTTTAAAACATTAATTCGCATCAGAGGTTGCGGTATTACCCATATGAATATCCTCCTTAG
STM1670	Y	Y		Y		Y	Y		Y		CDS			putative serine/threonine protein kinase	1763257	1764102	-	48	All Salmonella only?	LT2_011	C08	-3.1	13	1e-11	TAAAAGGGAATTGTTTTGTACTTCAAAAGATCTTTATTAACGTTAGTGCAGGCTGGAGCTGCTTC	ATTTGGCGATAACCATCAGCGACGGATAGCGCGTTTATTCTCCGGCATATGAATATCCTCCTTAG
STM1671	Y	Y	Y	Y	Y	Y	Y	Y	Y	Y	CDS			putative bacterial regulatory helix-turn-helix proteins, araC family	1764396	1765253	+	38	All Salmonella only?	LT2_007	G02	-0.1	12	0.3	ATAAAGAGGAATGATGATGAAAAAAGCCATAATAATCTCAGTGCAGGCTGGAGCTGCTTC	TACGAAGTCATTACAGTACAGGGATGTAATAATAAAGATCCATATGAATATCCTCCTTAG
STM1672	Y	Y		Y		Y	Y		Y		CDS			putative cytoplasmic protein	1765644	1766753	+	42	Subspecies 1 only?	LT2_011	D08	0.9	12	0.01	AATGCTCTCTTTTTGATGTACATTATAAGAGGAGACATTATTCATGTGCAGGCTGGAGCTGCTTC	TTCTGCGCGTTTTATTTAGTCACAACCGTGGTTAAGAATATTTTGCATATGAATATCCTCCTTAG
STM1673	Y	Y		Y		Y	Y		Y		CDS			putative outer membrane lipoprotein	1766967	1767221	-	47	All Salmonella only?	LT2_011	E08	0.6	13	0.0003	CCAGGGAAACGAGAAATGCAAAAATGTAGTCTTATTACGGTACTTGTGCAGGCTGGAGCTGCTTC	AACTGCTTTAGCGCATTACCAGTCCAGCTTCGATGCGCCTTCTGTCATATGAATATCCTCCTTAG
STM1691	Y	Y		Y		Y	N				CDS	pspF		transcription activator	1782586	1783566	+	54	All nine genomes	LT2_003	H06	0.1	12	0.6	GATTTTCATCATGGCTGAATTTAAAGATAACCTGCTCGGCGTGCAGGCTGGAGCTGCTTC	GGAGAAATAGCTAAAGCTGATGCTTTTTAAGCAAGGCGCGCATATGAATATCCTCCTTAG
STM1697	Y	Y		Y		Y	Y		Y		CDS			putative Diguanylate cyclase/phosphodiesterase domain 2	1789095	1789691	-	48	All Salmonella only	LT2_011	G08	-1.9	12	7e-06	AAGTGGAGTGGTCACATGCGCTATTTTTTTATGGCAGAGCCGATAGTGCAGGCTGGAGCTGCTTC	AAATGCCTGCCGTTTTTAACACCGGCAAATAGCGTGTGTTTTCCTCATATGAATATCCTCCTTAG
STM1698	Y	Y	Y	Y	Y	N	N				CDS			putative inner membrane protein	1790157	1791530	-	40	S. enterica only	LT2_001	C04	0.4	8	0.6	GATGAGACATATGCCGTTTACATTTCAGATCGGAAATCATGTGCAGGCTGGAGCTGCTTC	GAACTAAATGCTATTTTTTTAATTCATCCTTTAATACCTTCATATGAATATCCTCCTTAG
STM1703	Y	Y		Y		Y	Y		Y		CDS	yciR		putative PAS/PAC domain; diguanylate cyclase/phosphodiesterase domain 1; Diguanylate cyclase/phosphodiesterase domain 2	1796542	1798524	+	51	Other distributions	LT2_011	H08	0.5	12	0.2	AATGGGATGGTACGCATGATGAAACAGATTCAGGAACAAACGGCGGTGCAGGCTGGAGCTGCTTC	CTATTATCGTCGCCATTAACGCATTTTTTTCGTCTGATAACGTTTCATATGAATATCCTCCTTAG
STM1728	Y	Y	Y	Y	Y	N	N				CDS	yciG		putative cytoplasmic protein	1825558	1825740	+	51	All nine genomes?	LT2_001	D04	1.4	10	2e-08	GAGAAATAATATGGCCGAACATCGTGGTGGTTCAGGAAATGTGCAGGCTGGAGCTGCTTC	TTACAGTAAATCAGGAATTATCGGATTTACGTCCGCCGTGCATATGAATATCCTCCTTAG
STM1729	Y	Y	Y	Y	Y	N	N				CDS	yciF		putative cytoplasmic protein	1825830	1826333	+	43	All nine genomes	LT2_001	E04	0	8	1	AATTAGATTTATGAATATCAAAACCGTTGAAGACCTTTTTGTGCAGGCTGGAGCTGCTTC	ATTAAAAATATTATTTCGATTTGCGTTCAGCACTTTTATTCATATGAATATCCTCCTTAG
STM1730	Y	Y		Y		Y	Y		Y		CDS	yciE		putative cytoplasmic protein	1826407	1826913	+	43	All nine genomes	LT2_025	E07	0.3	13	0.2	ATTGAGGAATGTAAAATGAATTATACTGAACATTATCATGACTGGGTGCAGGCTGGAGCTGCTTC	CCTCCTGCTTATTATTTATTTTTTGGCTTCAACGCCATCTGCTTCCATATGAATATCCTCCTTAG
STM1731	Y	Y		Y		Y	Y		Y		CDS			putative catalase	1826933	1827811	+	53	Other distributions	LT2_011	A09	0.5	14	0.003	TAAGCAGGAGGCAATATGTTTCGACACGTAAAACAACTTCAATATGTGCAGGCTGGAGCTGCTTC	TTTACTTGTCGGAACTCACTTGTCTTCTTTCGGTTCGCCGCAGCCCATATGAATATCCTCCTTAG
STM1737	Y	Y		Y		Y	Y		Y		CDS	tonB	T1rec, exbA	energy transducer; uptake of iron, cyanocobalimin; sensitivity to phages, colicins	1831260	1831988	-	58	All nine genomes?	LT2_019	D07	0.1	12	0.5	ACGATTATGACTTCAATGACCCTTGATTTACCTCGTCGCTTTCCCGTGCAGGCTGGAGCTGCTTC	TGGCGGCGCCAGAGATTACTCAATCTGCGCCGTACCGTTCAGACGCATATGAATATCCTCCTTAG
STM1747	Y	Y		Y		Y	Y		Y		CDS			putative inner membrane protein	1841307	1841621	+	38	All Salmonella only	LT2_011	B09	0.1	8	0.6	CCCGTCAGGGTTCCTGTGCAGCACTGGTGGTGTACTGCCAGGTCTGTGCAGGCTGGAGCTGCTTC	ATTATAAAGAATAAATCAAAGATTTTTAACATTGTTTAACTGTTTCATATGAATATCCTCCTTAG
STM1760	Y	Y		Y		Y	Y		Y		CDS			putative TPR repeat protein	1853726	1855255	-	49	Some or all Salmonella only?	LT2_011	C09	-2.4	13	1e-06	AATAAGGATAGTTGTATGCGTTTTTCATCAATTTTCAAAATAATAGTGCAGGCTGGAGCTGCTTC	TTATTGGTTATCTTATCAATACTTCTTCCTGGCAATCTTTTTCGCCATATGAATATCCTCCTTAG
STM1785	Y	Y	Y	Y	Y	N	N				CDS			putative cytoplasmic protein	1883068	1884333	-	39	Some Salmonella only	LT2_001	F04	0.9	11	0.0004	AGGGCGTCCCATGAAAAATAACATCAGATTTGACTTATCCGTGCAGGCTGGAGCTGCTTC	CTTTTCTTAATTACCAGTCGACATTCACTGTATGGTTATACATATGAATATCCTCCTTAG
STM1809	Y	Y		Y		Y	Y		Y		CDS			putative cytoplasmic protein	1909566	1909739	-	46	Some or all Salmonella only	LT2_011	D09	0.3	13	0.1	CAAAGGAGGAAATCAATGAACAGCGAAGAGTTGACACATAAAGCAGTGCAGGCTGGAGCTGCTTC	GGCGCTAATTAAACGCTAGAGTAGTTTAATTTTAACGTGGTATCCCATATGAATATCCTCCTTAG
STM1813	Y	Y		Y		Y	Y		Y		CDS	ycgL		putative cytoplasmic protein	1911668	1912000	-	45	All nine genomes	LT2_025	E06	0	13	1	ATTCAGAGTAAAAGTATGTTTTGTGTGATCTATAGAAGTAGCAAGGTGCAGGCTGGAGCTGCTTC	GGCGCCGAATACCGTTTAACGGTCAGCGGGCGACGTATTTTGTCCCATATGAATATCCTCCTTAG
Pai1	Y	Y		Y		Y	N		Y		RNA	Pai1		unconfirmed sRNA	1916981	1917098	+		not done	LT2_025	B06	0.2	11	0.2	CCCAGTTAATAAACAAGTCGTTAACATTATATTAACTCAGCGTACGTGCAGGCTGGAGCTGCTTC	CAGACGATAGTAACAGAGTAACTCTTTGTTTTATCAATAAAAGAACATATGAATATCCTCCTTAG
STM1827.S	Y	Y		Y		Y	Y		Y		CDS	-		putative diguanylate cyclase/phosphodiesterase	1924881	1926482	+		not done	LT2_011	E09	-1.3	15	4e-08	TATTGGGCGGCCCGCATGCAAACAGCACAACGGATCATCAATCATGTGCAGGCTGGAGCTGCTTC	ACGCAGGAATCAAGTCTATAGATGCGGCATCGCGGACATAATCTGCATATGAATATCCTCCTTAG
STM1833	Y	Y		Y		Y	?		Y		CDS			putative inner membrane protein	1931276	1931746	+	45	All nine genomes	LT2_025	F02	1.1	9	0.008	TTCTCTGGAGGATAAATGACTATCACGGACCTGGTGCTGATTCTCGTGCAGGCTGGAGCTGCTTC	AAAACATAGTTGAGGCTATATCTTAAGATATTGATTTTCAATAAGCATATGAATATCCTCCTTAG
STM1838	Y	Y		Y		Y	Y		Y		CDS	yobF		putative cytoplasmic protein	1935769	1935912	-	40	All nine genomes?	LT2_025	H01	0.4	13	0.1	GGTACAGTTCTGTTTATGTGTGGCATTTTCAGTAAAGAAGTCCTGGTGCAGGCTGGAGCTGCTTC	CATTTGCAAAATTCCTTAGAGTGTTTTCTTTGCCCGTAGGCATAACATATGAATATCCTCCTTAG
STM1840	Y	Y		Y		Y	Y		Y		CDS	yobG		putative inner membrane protein	1936919	1937062	-	44	All nine genomes	LT2_025	E04	-0.5	11	0.2	AGATCGGAGAGTGGAGTGAAAAAATTTCGATGGGTCGTTCTCGGCGTGCAGGCTGGAGCTGCTTC	TCTGGTGTAAAACGTTTACCAGGGAATAAATTTATTGATGGCGCACATATGAATATCCTCCTTAG
STM1855	Y	Y	Y	Y	Y	Y	Y				CDS	sopE2		TypeIII-secreted protein effector: invasion-associated protein	1952012	1952734	-	42	Some or all Salmonella only	LT2_004	A01	0.3	12	0.06	GAGAACTACCGTGACTAACATAACACTATCCACCCAGCACGTGCAGGCTGGAGCTGCTTC	TTTACTACCATCAGGAGGCATTCTGAAGATACTTATTCGCCATATGAATATCCTCCTTAG
STM1856	Y	Y		Y		Y	Y		Y		CDS			putative cytoplasmic protein	1953418	1953813	+	35	Some or all Salmonella only	LT2_017	H05	0.9	13	0.005	ACAATAGGTTAACAAATGGAATTACAGCTTATGCTTAACCACTTTGTGCAGGCTGGAGCTGCTTC	TATTACCCTGGCTTGTTAAAGCGGCATGACCACATTTTCTATATACATATGAATATCCTCCTTAG
STM1857	Y	Y		Y		Y	Y		Y		CDS			putative acetyltransferase	1955007	1955426	-	43	Some or all Salmonella only	LT2_017	A06	1.2	13	1e-06	TTCAATTGGGCATGTATGGACATTCAAATCACACATCAAGTTACTGTGCAGGCTGGAGCTGCTTC	TCAAATGCAGCAAAGCTATAAACCGGGCTTAATTAAATAATGCCTCATATGAATATCCTCCTTAG
STM1858	Y	Y		Y		Y	Y		Y		CDS			putative cytoplasmic protein	1955796	1956065	+	44	Some or all Salmonella only	LT2_011	G09	-0.6	15	3e-05	GATGATAACCACGGTATGAAGTTTGATAACACGTGGAATCAGGGCGTGCAGGCTGGAGCTGCTTC	TTAATTTGTCCAGCATCAGCAAGCCGTCGTTTTCTTTCTGCTGCACATATGAATATCCTCCTTAG
STM1861	Y	Y		Y		Y	?		Y		CDS			putative cytoplasmic protein	1957835	1958203	+	48	Some or all Salmonella only	LT2_011	H09	0.8	10	0.08	CAAATCAAGACCGGGATGAAAATCGCTCTGCCACTTTCGCTCAACGTGCAGGCTGGAGCTGCTTC	TCTTTTACAGCAAAATCAGAGCATCACGTAAGCTTTATTATCGCGCATATGAATATCCTCCTTAG
STM1862	Y	Y		Y		Y	Y		Y		CDS	pagO		PhoPQ-activated gene; predicted integral membrane protein	1959507	1960421	+	41	Subspecies 1 only	LT2_011	A10	-0.3	13	0.09	TACGGAGAGGATCTTATGCGCAAGGTGTCGATATCTATATTATTCGTGCAGGCTGGAGCTGCTTC	GTTATTATAAATCGATTATTTCTGTGATGAGTTATCCCGGCATCTCATATGAATATCCTCCTTAG
STM1864	Y	Y	Y	Y	Y	Y	Y	Y	Y	Y	CDS			putative inner membrane protein	1960722	1961336	+	43	Subspecies 1 only	LT2_007	H02	0.4	14	0.05	AGGAGTGTGTATGAAAACGCATCATCATCCAACAACATTTGTGCAGGCTGGAGCTGCTTC	TAAAAGTGCGTCATAACCGGAGAACTGTCCTCGTCAGGAGCATATGAATATCCTCCTTAG
STM1866	Y	Y		Y		Y	Y		Y		pseudogene			pseudogene; in-frame stop following codon 23	1962089	1962271	-	48	Some Salmonella only	LT2_011	B10	0.6	14	0.02	TATGAGGGTAATAATATGTTTTCTCTTATTAAATCACGTAAAGTTGTGCAGGCTGGAGCTGCTTC	ACCACTTCTCAGACATTAAAAGCAAATGAGAAAACCAAGGGGGCCCATATGAATATCCTCCTTAG
STM1867	Y	?		Y		Y	Y		Y		CDS	pagK		PhoPQ-activated gene	1963179	1963379	+	37	Some Salmonella only	LT2_011	C10	0.8	11	0.2	AACAGGTAACATATTATGAAACACGTCAAGAGCGTATTTTTAGCAGTGCAGGCTGGAGCTGCTTC	ATATTAAATTTATACTCAATAACCTCTACACATTTTAAACCAATCCATATGAATATCCTCCTTAG
STM1868	Y	?		Y		Y	Y		Y		CDS	mig-3		Homology to phage-tail assembly proteins	1963476	1964357	-	51	Some Salmonella only	LT2_011	D10	0.4	13	0.2	GGACACGAGCACACCATGTATATCGGTCCACACGGACACGTCGTTGTGCAGGCTGGAGCTGCTTC	AGCTTTCCTGACAAATTATAAACTACTGGCTGGTTTCTCCGGCCACATATGAATATCCTCCTTAG
ryeB	Y	Y		Y		Y	Y		Y		RNA	ryeB		sRNA	1968051	1968196	+		not done	LT2_025	C02	0.2	13	0.4	GGGGAAACACATAACCCATTGATTTATAATCTAAATAAAAAGAGAGTGCAGGCTGGAGCTGCTTC	AGACAAAACGCCAGGTTTTTTCAATCACCTTCGTCGCAAACTGGACATATGAATATCCTCCTTAG
STM1872	Y	Y		Y		Y	Y		Y		CDS			putative cytoplasmic protein	1968119	1968238	-	43	All nine genomes?	LT2_025	G01	0.2	14	0.1	ACGGTTTTTTTATCTCTGATAACAGACAAAACGCCAGGTTTTTTCGTGCAGGCTGGAGCTGCTTC	GGAGAGAGCCGTGCGCTAAAAGTTGGCATTAATGCAGGCTAAATCCATATGAATATCCTCCTTAG
STM1896	Y	Y	Y	Y	Y	Y	Y	Y	Y	Y	CDS			putative cytoplasmic protein	1991104	1992000	+	45	S. typhimurium only	LT2_007	A03	-0.1	13	0.6	ACGGGAAAGAATGGCCATTGAGCAACAAGCTATCGCCTATGTGCAGGCTGGAGCTGCTTC	AATCTGGCAATTATTGGAAGGACTGCTGGCATTCCCGATACATATGAATATCCTCCTTAG
STM1897	Y	Y	Y	Y	Y	Y	Y	Y	Y	Y	CDS	yebB		putative periplasmic protein	1992627	1993226	+	49	Other distributions	LT2_007	B03	-1.1	14	0.001	GAACGTGAACATGAAAAAACATTATTCTGTCCAATATGAAGTGCAGGCTGGAGCTGCTTC	TTGCGCTAAATCATTCTCCCTCAGCCTCGCGTTGAGGGGTCATATGAATATCCTCCTTAG
STM1910	Y	Y		Y		Y	Y		Y		CDS			putative penicillin-binding protein	2004519	2006390	+	52	Some or all Salmonella only?	LT2_011	E10	-0.3	14	0.07	GTTCAGGTACAGGTAATGACTTTTAAAGACTTTGATGCGGAAGAGGTGCAGGCTGGAGCTGCTTC	GCTTTGCTTATTTGACTATGGCGCCTGATCCGGCTGTGTGGTATCCATATGAATATCCTCCTTAG
STM1914	Y	Y		Y		Y	Y		Y		CDS	flhB	flaG	putative part of export apparatus for flagellar proteins	2010283	2011434	-	56	Other distributions	LT2_011	G10	-0.1	14	0.6	TCCAGGGTTTGCTGCGTGGCAGAAGAGAGCGACGACGACAAAACAGTGCAGGCTGGAGCTGCTTC	AGCATCGCGACCAGATTAGCCATCAGTATTCTTCTCGTTCATAAACATATGAATATCCTCCTTAG
STM1916	Y	Y		Y		Y	Y		Y		CDS	cheY		chemotaxis regulator, transmits chemoreceptor signals to flagelllar motor components	2012283	2012672	-	52	Other distributions	LT2_019	E07	0	13	1	CAGGAGTAGTATTTTATGGCGGATAAAGAGCTTAAATTTTTGGTTGTGCAGGCTGGAGCTGCTTC	ATCATCATCGCATCCTCACATGCCCAGTTTCTCAAAGATTTTGTTCATATGAATATCCTCCTTAG
STM1919	Y	Y		Y		Y	Y				CDS	cheM	tar	methyl accepting chemotaxis protein II, aspartate sensor-receptor	2014756	2016417	-	56	Other distributions	LT2_004	B01	-0.1	14	0.7	AAGGTGCCTTATGTTTAACCGTATCCGCGTTGTCACAATGGTGCAGGCTGGAGCTGCTTC	CGCACGTCGATCAGAAGGTTTCCCAGTTCGCATCATCCCTCATATGAATATCCTCCTTAG
STM1922	Y	Y		Y		N	N		N		CDS	motB		enables flagellar motor rotation, linking torque machinery to cell wall	2019198	2020127	-	55	Other distributions	LT2_019	F07	0.6	13	0.02	GACGACTGAGGAAGCATGAAAAATCAGGCTCATCCCATTGTCGTCGTGCAGGCTGGAGCTGCTTC	TCCATGCTCACGCTATCACCTCGGTTCCGCTTTTGGCGATGTGGGCATATGAATATCCTCCTTAG
STM1923	Y	Y		Y		Y	Y		N		CDS	motA		proton conductor component of motor, torque generator	2020124	2021011	-	51	Other distributions	LT2_019	G07	-0.1	14	0.6	TTCGGCGGTTATGTCATGACCGGCGGACACCTTGGGGCACTCTATGTGCAGGCTGGAGCTGCTTC	GATGAGCCTGATTTTTCATGCTTCCTCAGTCGTCTGCTGCTGGTTCATATGAATATCCTCCTTAG
STM1926	Y	Y	Y	Y		Y	Y		Y		CDS			putative cytoplasmic protein	2022741	2022857	+	36	Some or all Salmonella only	LT2_011	H10	-0.1	11	0.8	ACATAAGAATAATTAATGATTAATTATGATGTCCTTCACATTAATGTGCAGGCTGGAGCTGCTTC	GAATATGGGTGTAGCTCATAACTCGCTCCTTGATTGCAAGAATATCATATGAATATCCTCCTTAG
STM1931	Y	Y	Y	Y	Y	Y	Y		Y		CDS	araH		putative intracellular protease/amidase	2026132	2026689	-	55	All Salmonella only	LT2_011	A11	0.5	12	0.07	AACAAGGAGCAGTCAATGAAAAAGGTCGCGGTGCTGTTGGCACCAGTGCAGGCTGGAGCTGCTTC	CTGGGTGAATAACGATTACCAGGGATAATAGATATGTTCAGCCTGCATATGAATATCCTCCTTAG
STM1939	Y	Y	Y	Y	Y	Y	Y	Y	Y	Y	CDS			putative glucose-6-phosphate dehydrogenase	2032589	2032915	-	42	Some or all Salmonella only	LT2_007	C03	0	14	0.9	TGGAGGCTGGGTGGTAAAAAGACGTAATTTATTGCATTTTGTGCAGGCTGGAGCTGCTTC	TCATGCTAACTTATACCACCGCCGCGGACAGATAAAACCGCATATGAATATCCTCCTTAG
STM1941	Y	Y		Y		Y	Y				CDS			putative inner membrane protein	2034780	2035112	-	37	Some or all Salmonella only	LT2_004	C01	0.8	12	6e-05	TCTATAAAAAATGCTGATATGTTTTATGCCTGCTTTATTAGTGCAGGCTGGAGCTGCTTC	ATATACTCGTTTAATTTGCATAAATACTCCACTGACCCGCCATATGAATATCCTCCTTAG
STM1947	Y	Y		Y		Y	Y		Y		CDS	sirA	uvrY, yecB	putative response regulator (LuxR/UhpA familiy)	2038247	2038903	-	51	All nine genomes	LT2_019	H07	-1.7	14	1e-11	TCTGGAGATATTCCTTTGATCAACGTTCTTCTTGTTGATGACCACGTGCAGGCTGGAGCTGCTTC	CGTCAAATATTTCACTCACTGGCTTGTTAACGTCTCCGCATTACACATATGAATATCCTCCTTAG
STM1948	Y	Y		Y		Y	Y		Y		CDS			putative inner membrane protein	2039215	2039370	+	41	Other distributions	LT2_011	B11	-1.3	14	1e-05	GAATGAAGAAAATATATGCATCACGCGGCAACGTTTATTTTGTGGGTGCAGGCTGGAGCTGCTTC	AAAAATCAGGCGTACTCATTTATTTTCCTCGTTATGTTTCAGTGACATATGAATATCCTCCTTAG
STM1950	Y	N		Y		Y	Y	Y	Y		CDS	sdiA		transcriptional regulator of ftsQAZ gene cluster (LuxR/UhpA family)	2039658	2040380	-	49	All nine genomes?	LT2_019	A08	0.1	4	0.4	GCGTGACCATAAAATATGCAGGAAAATGATTTCTTCACCTGGCGAGTGCAGGCTGGAGCTGCTTC	AGCATCGTCAGCACGTCATATCAGACCTGTCGCCGCAGCGTAGCACATATGAATATCCTCCTTAG
STM1958	Y	Y		Y		Y	Y		Y		CDS	fliB		N-methylation of lysine residues in flagellin	2046374	2047579	-	49	All Salmonella only?	LT2_011	C11	0.3	13	0.3	TCCGGAGCCTGTGTAATGAAAGAAATCACCGTCACTGAACCTGCCGTGCAGGCTGGAGCTGCTTC	CCACCCCGAACAAAACTATGTCAGAAGATGAATCATCGACAGATCCATATGAATATCCTCCTTAG
STM1960	Y	Y		Y		Y	Y		Y		CDS	fliD	flaV, rfs	flagellar biosynthesis; filament capping protein; enables filament assembly	2049402	2050805	+	49	Some Salmonella only?	LT2_011	D11	0.9	12	0.0003	AAAAAGGAAGAAGGCATGGCTTCAATTTCATCATTAGGTGTGGGAGTGCAGGCTGGAGCTGCTTC	TGGTGACCTCTGTTATCAGGACTTGTTCATAGCTGTAAATTGCTGCATATGAATATCCTCCTTAG
STM1962	Y	Y	Y	Y	Y	Y	Y	Y	Y	Y	CDS	fliT		flagellar biosynthesis; possible export chaperone for FliD	2051227	2051595	+	51	All Salmonella only?	LT2_007	D03	0.5	12	0.1	AGTCTCGTTAATGACCTCAACCGTGGAGTTTATCAACCGTGTGCAGGCTGGAGCTGCTTC	CGGGAAAATATTATGAGGCGCCAGGCGCATCTGGCACGAGCATATGAATATCCTCCTTAG
STM1967	Y	Y		Y		Y	Y		Y		CDS			putative 50S ribosomal protein	2055502	2055888	+	41	Some or all Salmonella only?	LT2_011	E11	0.2	13	0.2	TGACATCATCAGGTGATGATTTATTTATGCACAGCAGAAGCCAAAGTGCAGGCTGGAGCTGCTTC	TTTTGCGAGGCGCGCTCATTTTATTGATAAGCGGGTTGCACATTGCATATGAATATCCTCCTTAG
STM1971	Y	Y		Y		Y	Y				CDS	fliH	flaAII, flaBIII	flagellar biosynthesis; possible export of flagellar proteins	2059202	2059909	+	60	All nine genomes?	LT2_004	D01	1.1	12	0.0004	GAGGATACCTATGTCTAATGAATTGCCGTGGCAAGTCTGGGTGCAGGCTGGAGCTGCTTC	CGCGTGGTCATCAGAGCACTCCCGGCGCCGCCAGGCGACACATATGAATATCCTCCTTAG
STM1976	Y	Y		Y		Y	Y				CDS	fliM	fla, fla	flagellar biosynthesis, component of motor switch and energizing	2063535	2064539	+	53	All nine genomes?	LT2_004	E01	1.1	11	0.001	CGGTAACGATATGGGCGATAGTATTCTTTCTCAGGCTGAAGTGCAGGCTGGAGCTGCTTC	TTCATGTCACTCATTTGGGCTGTTCCTCATTCAGCGAATTCATATGAATATCCTCCTTAG
STM1982	Y	Y		Y		Y	?		Y		CDS	rcsA		positive transcriptional regulator of capsular/exo- polysaccharide synthesis (LuxR/UhpA family)	2067427	2068050	+	39	All nine genomes?	LT2_025	G10	0.3	13	0.04	GAGTGAGGGTATGCCATGTCAACGATTATTATGGATTTGTGCAGTGTGCAGGCTGGAGCTGCTTC	GCCAGTCCGGATGTCTCAGCGCATGTTAACAAAAATGCCGTTAGTCATATGAATATCCTCCTTAG
dsrA	Y	Y		Y		Y	Y		Y		RNA	dsrA		sRNA antisilencer of the H-HS-silenced rdsA gene in E. coli	2068650	2068733	-	44	not done	LT2_025	A09	-0.3	13	0.3	CAGAAGTAAACCGTTAAAAATGGCCGAAAAAAATCCCGGCCCTACGTGCAGGCTGGAGCTGCTTC	TGTCATGCAAAAAAATTGCAGATAAGGTAAATCTCACATCAGATTCATATGAATATCCTCCTTAG
STM1996	Y	Y		Y		Y	Y		Y		CDS	cspB		putative cold-shock protein	2079225	2079437	-	42	All nine genomes?	LT2_025	F07	0	13	0.9	AAAGGTAACAATATTATGACGACGAAAATCACTGGTTTAGTAAAAGTGCAGGCTGGAGCTGCTTC	GTAATATCAGTTGCCTTAAAGCGCCACAACGTTGACCGCTGATGGCATATGAATATCCTCCTTAG
STM2005	Y	Y		Y		Y	Y		Y		CDS			putative endoprotease	2084458	2084931	+	58	Some Salmonella only	LT2_011	G11	-1	15	7e-07	ATGGAGCCCCCTCCTATGGCATTAACCGATACCGCTGGCGGCACGGTGCAGGCTGGAGCTGCTTC	GTGGAATCGCTTCCGTCACGGTGCAGCATTGACCAGAGATCTGGCCATATGAATATCCTCCTTAG
STM2007	Y	Y	Y	Y	Y	Y	Y	Y	Y	Y	CDS			putative TPR repeat protein	2086921	2088615	+	44	Some Salmonella only	LT2_007	E03	1.1	10	3e-05	AGTAGTCCATATGCCCCTCCCCTATGACAAAGAGAAAAAAGTGCAGGCTGGAGCTGCTTC	AAAGTCATATTTACTTAGTTTGAGGCGTTAATTCCTTTAACATATGAATATCCTCCTTAG
STM2008	Y	Y		Y		Y	Y		Y		CDS			putative periplasmic protein	2088672	2090402	+	46	Some Salmonella only	LT2_011	H11	0.1	13	0.6	AGGATACACGTTGCTATGAAATTTAAATTCGCCACATTACTCACAGTGCAGGCTGGAGCTGCTTC	GGGCGGGTAAATCGATTAAGGCGTGGCTTTTTTAGGCTCTGCGGCCATATGAATATCCTCCTTAG
STM2010	Y	?		Y		Y	Y		Y		CDS			putative cytoplasmic protein	2092807	2092968	+	40	Some or all Salmonella only	LT2_011	A12	0	5	0.9	ACGTCATTCGATAGTATGACAGCAAAGGAGGAAACTAAAGGGGTTGTGCAGGCTGGAGCTGCTTC	AAAGCCGGGAAATGGTTATATGACTAATTGTAATGAACTTAACAACATATGAATATCCTCCTTAG
STM2011	Y	N		Y		Y	Y		Y		CDS			putative cytoplasmic protein	2092957	2093283	-	41	Some or all Salmonella only	LT2_011	B12	0.4	8	0.03	GGGCAATGATAAGTTATGGTAGACAATATTGAACAGCAAGTTTACGTGCAGGCTGGAGCTGCTTC	TTAAGTTCATTACAATTAGTCATATAACCATTTCCCGGCTTTTGCCATATGAATATCCTCCTTAG
STM2032	Y	Y	Y	Y	Y	Y	Y	uv	Y?	uv	CDS	cbiD		synthesis of vitamin B12 adenosyl cobalamide precursor	2109684	2110823	-	56	Other distributions	LT2_007	F03	0	13	1	GGGAGGCCTGATGAGCGAGCTTTCTTTTGACGCGCCGGTCGTGCAGGCTGGAGCTGCTTC	CCCACGACCGTTAGCATTGCAGCTCCTTAGCAATCTCGTCCATATGAATATCCTCCTTAG
STM2063	Y	Y		Y		Y	Y	Y	Y		CDS	phsC		Hydrogen sulfide production: membrane anchoring protein	2137321	2138085	-	52	All Salmonella only	LT2_019	B08	0.8	12	0.01	TCAGGAGGGTAAAGCATGAATACTATCTGGGGAGCGGAACTACATGTGCAGGCTGGAGCTGCTTC	ATTTTATGGATACGCTCAGACGGCGGACTTATCCCCGCGCGGCGCCATATGAATATCCTCCTTAG
STM2064	Y	Y		Y		Y	Y		Y		CDS	phsB		Hydrogen sulfide production: iron- sulfur subunit; electron transfer	2138082	2138660	-	54	All Salmonella only	LT2_019	C08	0.8	13	0.02	AGGGAGGAGGGAACCATGAATCATTTAACGAATCAGTACGTCATGGTGCAGGCTGGAGCTGCTTC	CTCCCCAGATAGTATTCATGCTTTACCCTCCTGATGGACTTCTTTCATATGAATATCCTCCTTAG
STM2065	Y	N?		Y		Y	Y		Y		CDS	phsA		Hydrogen sulfide production: membrane anchoring protein	2138675	2140951	-	55	All Salmonella only	LT2_011	C12	-0.4	6	0.6	ATAACAGGAGGTTATATGAGCATTAGTCGTCGTTCTTTTTTGCAGGTGCAGGCTGGAGCTGCTTC	TGGTTCCCTCCTCCCTCATGCCCGGCTCAGCGTCACGCCTGCGGTCATATGAATATCCTCCTTAG
STM2066	Y	Y	Y	Y	Y	Y	Y				CDS	sopA		Secreted effector protein of Salmonella dublin	2141570	2143918	+	47	All Salmonella only	LT2_004	F01	0.5	13	0.2	AGGAATTCTAATGAAGATATCATCAGGCGCAATTAATTTTGTGCAGGCTGGAGCTGCTTC	TGAGGCTGGACTACGCCCAGGCCAGTGGCAGGATGGATGACATATGAATATCCTCCTTAG
STM2080	Y	Y		Y		Y	Y		Y		CDS	pmrE	udg	UDP-glucose/GDP-mannose dehydrogenase	2157958	2159124	-	44	All nine genomes	LT2_025	F03	0.4	14	0.1	TTCTGAGAGCGAATAATGAAAATCACGATATCCGGGACGGGTTATGTGCAGGCTGGAGCTGCTTC	GCCCCGATTGCCTTATTAATCACTACCGAAAAGATCGCGGGTATACATATGAATATCCTCCTTAG
STM2082	Y	N?		Y		Y	Y		Y		CDS	rfbP	wbaP	LPS side chain defect: bifunctional enzyme: undecaprenol-phosphate galactosephosphotransferase, and O-antigen transfer	2160931	2162361	-	37	Subspecies 1 only	LT2_011	D12	-0.1	4	0.6	GAGGGTGAGGATTAAATGGATAATATTGATAATAAGTATAATCCAGTGCAGGCTGGAGCTGCTTC	TACTTCTCGGTAAGCTTAATACGCACCATCTCGCCGCAAAACAACCATATGAATATCCTCCTTAG
STM2083	Y	N?		Y		Y	Y		Y		CDS	rfbK	wbaK	LPS side chain defect: phosphomannomutase	2162433	2163866	-	41	Subspecies 1 only	LT2_011	E12	-2.2	9	8e-06	CGAAGGAGTGGACTAATGAACGTAGTTAATAATAGCCGTGATGTTGTGCAGGCTGGAGCTGCTTC	TAACATTCAATTTTTTTACAGCAAGCATCGTTTTTTAATATTAGCCATATGAATATCCTCCTTAG
STM2084	Y	N		Y		Y	Y		Y		CDS	rfbM	wbaM	LPS side chain defect: mannose-1-phosphate guanylyltransferase	2163853	2165292	-	40	Subspecies 1 only	LT2_011	F12	1.3	5	0.02	AAAGAGATAAAATAAATGTCTTTTCTTCCCGTAATTATGGCTGGCGTGCAGGCTGGAGCTGCTTC	ACATCACGGCTATTATTAACTACGTTCATTAGTCCACTCCTTCGACATATGAATATCCTCCTTAG
STM2085	Y	Y		Y		Y	Y		Y		CDS	rfbN	wbaN	LPS side chain defect: rhamnosyl transferase	2165293	2166237	-	37	Subspecies 1 only	LT2_011	G12	-1.3	9	0.0001	GCGGAATCAAAATAAATGAAAATAACATTAATTATTCCCACATATGTGCAGGCTGGAGCTGCTTC	GGGAAGAAAAGACATTTATTTTATCTCTTTTGACGAAGAATATTGCATATGAATATCCTCCTTAG
STM2086	Y	N?		Y		Y	Y		Y		CDS	rfbU	wbaU	LPS side chain defect: mannosyl transferase	2166238	2167299	-	34	Some or all Salmonella only	LT2_011	H12	-0.2	7	0.7	ACGGAGAGCTATTCAATGATCGTAAACCTATCACGTTTAGGTAAAGTGCAGGCTGGAGCTGCTTC	TAATGTTATTTTCATTTATTTTGATTCCGCCAACCAATTGCCAACCATATGAATATCCTCCTTAG
STM2089	Y	N		Y		?	Y?		N		CDS	rfbJ		LPS side chain defect: CDP-abequose synthase	2169999	2170898	-	32	Some Salmonella only	LT2_013	C01	-0.1	5	0.8	TATCTGGTGATTGCGATGACCTTTTTGAAAGAATATGTAATTGTCGTGCAGGCTGGAGCTGCTTC	AAGATCATGAAAATCTCATAACCGTTTCAGTAGTTCTTCAATTCCCATATGAATATCCTCCTTAG
STM2091	N	N		N		Y	Y		Y		CDS	rfbG		LPS side chain defect: CDP glucose 4,6-dehydratase	2172266	2173345	-	44	Subspecies 1 only	LT2_013	E01	2.3	7	7e-05	CCTGGGAGTAACTAGATGATTGATAAAAATTTTTGGCAAGGTAAAGTGCAGGCTGGAGCTGCTTC	CTTAAACTTATTTTCTTAACGAGTAGTTGCAGACATATAGTCGCTCATATGAATATCCTCCTTAG
STM2092	N	N		N		Y	Y		Y		CDS	rfbF		LPS side chain defect: glucose-1-phosphate cytidylyltransferase	2173350	2174123	-	44	Subspecies 1 only	LT2_013	F01	0.3	6	0.6	TATTGAGGATAATTTATGAAAGCGGTCATCCTGGCTGGTGGACTTGTGCAGGCTGGAGCTGCTTC	TTATCAATCATCTAGTTACTCCCAGGTTTTCCACGGAGCTTTACCCATATGAATATCCTCCTTAG
STM2093	Y	Y		Y		Y	Y		Y		CDS	rfbI		LPS side chain defect: CDP-6-deoxy-delta3,4-glucoseen reductase	2174120	2175112	-	40	Subspecies 1 only	LT2_013	G01	-4	10	7e-13	AACAGAGTAAGCATCGTGTCTCATATTATTAAGATTTTTCCATCAGTGCAGGCTGGAGCTGCTTC	CCAGGATGACCGCTTTCATAAATTATCCTCAATATTATTAGATGCCATATGAATATCCTCCTTAG
STM2094	Y	Y		Y		Y	Y		Y		CDS	rfbC	rfbD	dTDP-4,deoxyrhamnose 3,5 epimerase	2175118	2175669	-	40	Subspecies 1 only?	LT2_013	H01	-3.3	11	2e-07	AAAGGTTTATAAGTGATGATTGTGATTAAAACAGCAATACCAGATGTGCAGGCTGGAGCTGCTTC	TATGAGACACGATGCTTACTCTGTTAACAAGGCTTGATCCAGTAACATATGAATATCCTCCTTAG
STM2095	Y	N	uv	Y		Y	Y	Y	Y		CDS	rfbA	som	dTDP-glucose pyrophosphorylase	2175670	2176548	-	46	Other distributions	LT2_013	A02	-0.3	4	0.2	GAATGAGAAATGGAAATGAAAACGCGTAAGGGCATTATTTTAGCGGTGCAGGCTGGAGCTGCTTC	AATCACAATCATCACTTATAAACCTTTCACCATCTTCAGCAAATACATATGAATATCCTCCTTAG
STM2096	Y	Y		Y		Y	Y		Y		CDS	rfbD	rfbC	TDP-rhamnose synthetase	2176596	2177495	-	50	Other distributions	LT2_013	B02	-2.6	9	3e-09	TGAAGGACGCCAGTAATGAATATCTTACTTTTTGGTAAGACAGGGGTGCAGGCTGGAGCTGCTTC	GGGCATTTAAATTTATTAGATGGTTGTCGTCGTAAACATTTCAGTCATATGAATATCCTCCTTAG
STM2097	Y	Y		Y		Y	Y		Y		CDS	rfbB		dTDP-glucose 4,6 dehydratase	2177495	2178580	-	44	Other distributions	LT2_013	C02	-0.8	12	0.001	TTATGGAATAGAAAAGTGAAGATACTTATTACTGGCGGGGCAGGTGTGCAGGCTGGAGCTGCTTC	AAAGTAAGATATTCATTACTGGCGTCCTTCATAGTTCTGTTCTATCATATGAATATCCTCCTTAG
STM2110	Y	Y		Y		Y	Y		Y		CDS	wcaF		putative acyltransferase in colanic acid biosynthesis	2193748	2194302	-	51	Other distributions	LT2_013	D02	0.2	13	0.4	TCACCGGGAGTTATTATGCAGGATCTTAGCGGCTTTACGGTGCCGGTGCAGGCTGGAGCTGCTTC	CCTCAAATAGTCCCGTTAGGGAGTAACTTTCTGAACGCGCTGGCGCATATGAATATCCTCCTTAG
STM2112	Y	Y		Y		Y	Y		Y		CDS	wcaD		putative colanic acid polymerase	2195077	2196291	-	43	Other distributions	LT2_013	E02	0.3	13	0.05	AGATGCTGGAGGAGTATGTCTCGTTCTATCAGAATCTGTAGCTATGTGCAGGCTGGAGCTGCTTC	CATGCAACCACCCCGTTATGAAATTTTTAACGCCTTGCGCAAAATCATATGAATATCCTCCTTAG
STM2114	Y	Y	Y	Y	Y	Y	Y	Y	Y	Y	CDS	wcaB		putative acyl transferase in colanic acid biosynthesis	2197480	2197968	-	56	Other distributions	LT2_007	G03	-1.2	13	2e-10	GGCGATAACGATGCTGGAAGACTTACGCGCGAATAGCTGGGTGCAGGCTGGAGCTGCTTC	TGCAGAATATTCATGTGCTGACCTTCACCCGTGCTTTTTCCATATGAATATCCTCCTTAG
STM2116	Y	Y	Y	Y	Y	Y	Y	Y	Y	Y	CDS	wzc		putative tyrosine-protein kinase in colanic acid export	2198900	2201059	-	54	Other distributions	LT2_007	H03	-0.8	12	0.1	AGGGAAAACCATGACAGAAAAAGCAAAACAATCTGCGGCGGTGCAGGCTGGAGCTGCTTC	GCCTTATTTTTTATTTGGAATCTGACTGGTATTCATACTCCATATGAATATCCTCCTTAG
STM2120	Y	Y		Y		Y	Y				CDS	asmA		suppressor of ompF assembly mutants	2204991	2206847	-	55	Other distributions	LT2_004	G01	-2.2	12	9e-12	TGAGGGTAGCATGAGACGATTTCTGACGACGCTGATGATTGTGCAGGCTGGAGCTGCTTC	TGGCCAAAAACTACAGCTTATTCAGCAGCTTCTTCACATCCATATGAATATCCTCCTTAG
STM2123	Y	Y	Y	Y	Y	N	N				CDS	yegE		putative PAS/PAC domain; Diguanylate cyclase/phosphodiesterase domain 1, Diguanylate cyclase/phosphodiesterase domain 2,	2208530	2211520	+	54	Other distributions	LT2_001	G04	2	12	1e-07	TAGAGTGGTAATGAGTAAACCATCCCAACATGTTTTCGTTGTGCAGGCTGGAGCTGCTTC	CTGGCAACCGTCAATGGATAGCGAAATAGCTGGTATTCAGCATATGAATATCCTCCTTAG
STM2133	Y	Y	Y	Y	Y	Y	Y	Y	Y	Y	CDS			putative cytoplasmic protein	2225846	2226730	+	50	Some or all Salmonella only	LT2_002	A04	0.7	11	0.04	AAGAGATTTAGTGGAATTTCTTTCGCGTCAGGAAGGAACGGTGCAGGCTGGAGCTGCTTC	ATCCAGAACATTATTGCACCTCCTTGATGACAGGGAGGTACATATGAATATCCTCCTTAG
STM2134	Y	Y	Y	Y	Y	Y	Y	Y	Y	Y	CDS			putative inner membrane protein	2226730	2227446	+	57	Some or all Salmonella only	LT2_002	B04	0.3	10	0.3	AGGTGCAATAATGTTCTGGATTGTTCTTATTATTGCCGCCGTGCAGGCTGGAGCTGCTTC	AAAGCGTCCTTTAAATCGGCTCGAAAATTTTGAATTCATTCATATGAATATCCTCCTTAG
STM2135	Y	Y	Y	Y	Y	Y	Y	Y	Y	Y	CDS			putative inner membrane protein	2227457	2229568	+	53	Subspecies 1 only	LT2_002	C04	0.3	13	0.02	AGGACGCTTTATGGAACAGGATGATCGTCTGCTCAACGCTGTGCAGGCTGGAGCTGCTTC	GTAAACCACCTTACACCATTGAGTTGACCTGTCCCGGCAGCATATGAATATCCTCCTTAG
ryeE	Y	Y		Y		Y	Y		Y		RNA	ryeE		sRNA	2231080	2231256	+		not done	LT2_025	C03	0.3	14	0.3	TTAATTGCGGTTATTTTTTCATGGCGGGAAGATTCTTAGAAATTGGTGCAGGCTGGAGCTGCTTC	GCCCATTTGCGCTTTGGTTAGTGTGGTCAATTTTGGATATGGCGGCATATGAATATCCTCCTTAG
STM2137	Y	Y	uv	Y	Y	Y	Y				CDS			putative cytoplasmic protein	2231496	2232542	+	37	Some Salmonella only	LT2_004	H01	0.8	12	0.02	GTGTAAAAATATGGCACGTTTTAATGCCGCTTTTACAAGGGTGCAGGCTGGAGCTGCTTC	GCTATCATGATTACCTCCAAGAACTGGCAGTTAAACTGCTCATATGAATATCCTCCTTAG
STM2138	Y	Y		Y		Y	Y		Y		CDS			putative cytoplasmic protein	2232578	2232994	-	32	S. enterica only	LT2_013	F02	0.5	11	0.2	AGAGTATGGGGTGTTATGTATTCAAGAGCCGATCGCTTATTAAGAGTGCAGGCTGGAGCTGCTTC	TCACCCTTCCCACCGTCACGTATAATCGGTATCCAGAGTTATTCCCATATGAATATCCTCCTTAG
STM2142	Y	Y		Y		Y	Y				CDS	yegT		putative MFS family transport protein	2236271	2237542	+	52	Other distributions	LT2_004	A02	0.3	13	0.09	GGATTCAAAAATGAAAACGACCTTTAAACTGTCGTTCATGGTGCAGGCTGGAGCTGCTTC	CGTTCTGCTTTCATTTTACTTCCCCTTGTGTCAACGCAATCATATGAATATCCTCCTTAG
STM2143	Y	Y		Y		Y	Y				CDS	yegU		putative glycohydrolase	2237539	2238543	+	59	Other distributions	LT2_004	B02	0	13	0.9	GGGAAGTAAAATGAAAGCAGAACGTATTCTCGGTGCTCTTGTGCAGGCTGGAGCTGCTTC	CGTGCGCCGTTCATAGTGCCTCCCGCCGTTGACGATAACTCATATGAATATCCTCCTTAG
STM2144	Y	Y	Y	Y	Y	Y	Y	Y	Y	Y	CDS	yegV		putative sugar kinase	2238540	2239505	+	61	Other distributions	LT2_007	A04	-0.2	12	0.6	GGGAGGCACTATGAACGGCGCACGGTTGCTGACATTATTAGTGCAGGCTGGAGCTGCTTC	TCGTAGCGACCTATACGTTTTTGTGTGCGAGGAGTAGCGCCATATGAATATCCTCCTTAG
STM2149	Y	Y	Y	Y	Y	Y	Y	Y	Y	Y	CDS	stcD	yehA	putative outer membrane lipoprotein	2242832	2243839	-	41	Some Salmonella only	LT2_007	B04	0.7	12	0.01	AGGTGGTGAAATGAAACTCTTTCTTTTTATCGTGATGTTAGTGCAGGCTGGAGCTGCTTC	TTCATATATATTAATCGTATTTCACATAGATCAGCGCAGTCATATGAATATCCTCCTTAG
STM2150	Y	Y	Y	Y	Y	Y	Y	Y	Y	Y	CDS	stcC	yehB	paral putative outer membrane protein	2243855	2246344	-	46	Other distributions	LT2_007	C04	-0.1	12	0.5	GGAGTTCATCATGCTAAGGATGACGCCCATCGCTTCGCTTGTGCAGGCTGGAGCTGCTTC	CACCTCACCACTACCGACAAATATAAACTTTACTTTCATCCATATGAATATCCTCCTTAG
STM2151	Y	Y	Y	Y	Y	Y	Y	Y	Y	Y	CDS	stcB	yehC	putative periplasmic chaperone protein	2246358	2247041	-	40	Some Salmonella only	LT2_007	D04	-0.3	10	0.3	CCGTGTAAATATGAAAATATTATCTGCAGTATTATTATCTGTGCAGGCTGGAGCTGCTTC	GAACTCCTGTTTATTTTACATTCATTTTGCTACTAATATACATATGAATATCCTCCTTAG
STM2152	Y	Y	Y	Y	Y	Y	Y	Y	Y	Y	CDS	stcA	yehD	paral putative fimbrial-like protein	2247097	2247627	-	43	All Salmonella only	LT2_007	E04	0.9	11	0.02	GGAAGAGATTATGAAACGTTCACTTATTGCTGCTTCTGTAGTGCAGGCTGGAGCTGCTTC	GTTGAATAAATTAGTCAGTAACAACCGTTAAAGTCAGTGTCATATGAATATCCTCCTTAG
STM2156	Y	N		Y		Y	Y		Y		CDS	yehR		putative lipoprotein	2252013	2252471	+	44	All nine genomes?	LT2_025	F06	0.1	5	0.8	AAAATGGAGTTTTAGATGAAAATTTCTGGCAAGTTATTGTCCGCGGTGCAGGCTGGAGCTGCTTC	CATTATGCCTGCCAGTTATTTCGCTTCTTTAAAACCAGCAGCTTCCATATGAATATCCTCCTTAG
STM2171	Y	Y		Y		Y	Y		Y		CDS	yohF		putative oxidoreductase	2268002	2268763	-	55	Other distributions	LT2_013	G02	-0.3	13	0.1	CATCCGGAGAGGAATATGACCAAAGTCGCAATTGTAACGGCATCAGTGCAGGCTGGAGCTGCTTC	TCCGGCACCCGGCGTTTATTTTGCGTTGAATTGCGGATTCGCCAGCATATGAATATCCTCCTTAG
STM2173	Y	Y		Y		Y	Y		Y		CDS			putative cytoplasmic protein	2270456	2270653	+	41	Some or all Salmonella only	LT2_013	H02	0.4	13	0.006	CTAACCCGTTCATAAATGAACGATTTTGCTGCAATACGCGCCAGCGTGCAGGCTGGAGCTGCTTC	AATCAGAAAATCATCTTAAACACGCCCGTTACCACCAACAGCCCACATATGAATATCCTCCTTAG
STM2177	Y	Y	Y	Y	Y	Y	Y	Y	Y	Y	CDS			putative flutathione S-transferase	2273632	2274333	-	55	Other distributions	LT2_007	F04	0.3	14	0.3	GAGAGAGAACATGACCAAATATGTATTCCAGCCGCAGGCCGTGCAGGCTGGAGCTGCTTC	ATCGTTCACCTCAGACAATTTTCACAGCAATCGGCGTCAGCATATGAATATCCTCCTTAG
STM2185	Y	Y	Y	Y		Y	Y	Y	Y		CDS	b2145		putative inner membrane protein	2280943	2281188	+	41	Other distributions	LT2_013	A03	-0.4	4	0.07	AAAGAAAAAAGGGAAATGATCATGGATGTACAGACGATATTTGTCGTGCAGGCTGGAGCTGCTTC	GGGATAATAAATAGATTAACGATAAAAAAGAAGATAAATAATCATCATATGAATATCCTCCTTAG
STM2197	Y	Y	Y	Y	Y	Y	Y	Y	Y	Y	CDS			putative phosphoserine phosphatase	2294265	2295152	+	45	All Salmonella only	LT2_007	G04	0.9	11	0.009	GAGTTATCATATGAGCATTATTTATTTTATTACTACACAGGTGCAGGCTGGAGCTGCTTC	GTGAGTCGCGTTATAATTCATCTTCAATAAGAAAAAGAAGCATATGAATATCCTCCTTAG
STM2208	Y	Y		Y		Y	Y		Y		CDS			putative inner membrane protein	2308969	2309634	-	38	Some or all Salmonella only	LT2_013	B03	0.2	13	0.4	TAAAAGGGATGTGAAATGCGGGGAGAAAATAGTGAAATTGATTTAGTGCAGGCTGGAGCTGCTTC	ATCTCTGCGCAATGTTCATGCGCGGTCATTCATTGTCTTTTTCTCCATATGAATATCCTCCTTAG
STM2209	Y	Y		Y		Y	?		Y		CDS			putative inner membrane protein	2309636	2309758	-	37	Some or all Salmonella only	LT2_013	C03	0.4	13	0.05	AATACTCGAATTCTTATGTGTGGGTTTTATCTTATGAAGAAATATGTGCAGGCTGGAGCTGCTTC	TTTTCTCCCCGCATTTCACATCCCTTTTAAAACGCTAATAGTCAACATATGAATATCCTCCTTAG
STM2215	Y	Y		Y		Y	Y				CDS	rtn		putative membrane protein involved in resistance to lambda and N4 phages	2314556	2316112	+	52	Other distributions	LT2_004	C02	-3.1	11	2e-08	ACCAGGAATTATGCTAACACGCGACTCCTCTTCCGGTCGGGTGCAGGCTGGAGCTGCTTC	CGTAAGGGGGCTACCATTCAGGCACAGAAGGCGCCGACATCATATGAATATCCTCCTTAG
STM2225	Y	Y	Y	Y	Y	Y	Y	Y	Y	Y	CDS			putative inner membrane protein	2326826	2327446	-	44	Some or all Salmonella only?	LT2_002	D04	0.6	11	0.02	GGACGCCGTAGTGAGTAAAGGAATACGTCAGAGGCCGCCTGTGCAGGCTGGAGCTGCTTC	TTCTGCTTTCTTACACCTCGCCACATTCAATTAGCGCCTCCATATGAATATCCTCCTTAG
STM2231	Y	Y		Y		Y	Y		Y		CDS			homologue of msgA; ssrB-regulated factor	2331492	2331782	+	48	Some Salmonella only?	LT2_013	D03	0.3	14	0.3	GTTAACCTTGCTCAGTTGCTGGACAAACCGCTGTGTGGTGACGGTGTGCAGGCTGGAGCTGCTTC	GGATATTGAAAAACTTTACTCGCTCACTAACCAGAATTCAGCCTCCATATGAATATCCTCCTTAG
STM2232	Y	Y	Y	Y	Y	Y	Y	Y	Y	Y	CDS	oafA		O-antigen five: acetylation of the O-antigen (LPS)	2332130	2333959	+	38	Some Salmonella only	LT2_007	H04	0.1	10	0.9	TAGGTAAAAAATGATCTACAAGAAATTCAGACTCGATATAGTGCAGGCTGGAGCTGCTTC	GCCCCTCTGTTTATTTTGAAATCTGCTTTTTCACTTCCTCCATATGAATATCCTCCTTAG
STM2233	Y	Y	Y	Y	Y	Y	Y	Y	Y	Y	CDS			putative cytoplasmic protein	2334013	2334456	-	45	Some Salmonella only	LT2_007	A05	0.6	10	0.5	GGGTATTGACATGAGCATAATATGTTTTTCCTCGACATCAGTGCAGGCTGGAGCTGCTTC	ATAATGCAAATTATTTTATGTGTATAGCTTTTCTGATGGGCATATGAATATCCTCCTTAG
STM2234	Y	Y	Y	Y	Y	Y	Y	Y	Y	Y	CDS			putative tail fiber assembly protein	2334834	2335361	-	44	Some Salmonella only	LT2_007	B05	-0.5	12	0.4	GAGCATAAAAATGAGGCATTTTAAAAATTTCACTAAAACAGTGCAGGCTGGAGCTGCTTC	TGATTTTTATCTATTTATTCAGATATTCCGGCCAGTTAATCATATGAATATCCTCCTTAG
STM2238	Y	Y	Y	Y	Y	Y	Y	Y	Y	Y	CDS			putative phage protein	2337824	2339155	+	33	Some Salmonella only	LT2_007	C05	0.7	11	4e-06	GGCTTATATTATGTTAGAAACACTATCATTCACTGAACGTGTGCAGGCTGGAGCTGCTTC	GGCGTATTATTTACTGGATGAATGACATTTGATTAATATACATATGAATATCCTCCTTAG
STM2239	Y	?		Y		Y	Y				CDS			putative phage protein; homology to antiterminator protein Q of phage P5	2339184	2339552	-	44	Some Salmonella only?	LT2_004	D02	1.3	10	9e-06	GAGAAAGTTGATGCGTGATATTCAGATGGTTCTTGAGCGTGTGCAGGCTGGAGCTGCTTC	GGGCGTATTATTAAACGTCCATATCTAATGTTAGATCCAGCATATGAATATCCTCCTTAG
STM2241	Y	Y	Y	Y	Y	Y	Y				CDS	sspH2		Leucine-rich repeat protein, induced by the SPI-2 regulator ssrA/B	2340885	2343251	-	55	Some Salmonella only	LT2_004	E02	-0.2	13	0.5	GTTTTTTGTTATGCCCTTTCATATTGGAAGCGGATGTCTTGTGCAGGCTGGAGCTGCTTC	ACCTGGTGCATCAGTTACGACGCCACTGAACGTTCAGATACATATGAATATCCTCCTTAG
STM2243	Y	Y	Y	Y	Y	N	N				CDS			putative tail fiber protein of phage	2343920	2344711	-	54	Some Salmonella only	LT2_001	H04	0.8	12	0.0002	TATCGCAGACGTGATTTCCCTGGAAGATGCAAGCCTGACGGTGCAGGCTGGAGCTGCTTC	CACCCACGTATCACCAACCAGATACTGAATGGGACGTTGTCATATGAATATCCTCCTTAG
STM2244	Y	Y		Y		Y	Y		Y		CDS			homolog of virulence protein MsgA	2345014	2345217	+	39	Some or all Salmonella only	LT2_013	F03	0.5	13	0.02	AGGGCTGGTTTTTTTATGCCTACAATTAAAAAGTTAGCTGATGCCGTGCAGGCTGGAGCTGCTTC	CGACAGATTGCTTACTCATTTACCTGCCACTGCAAACATTTTTTCCATATGAATATCCTCCTTAG
micF	Y	Y		Y		N?	N		Y		RNA	micF		sRNA	2366830	2367005	-	33	not done	LT2_025	B04	0.4	10	0.2	GCAAAAATCAAGTAAAAATAAGCACAAATAGACAAAATATATTCAGTGCAGGCTGGAGCTGCTTC	TGTCTGAAAAAGGGTAAAAAAAACCGAATGCGAAGCATCCGGTTGCATATGAATATCCTCCTTAG
STM2273	Y	Y	Y	Y	Y	Y	Y	Y	Y	Y	CDS			putative dehydratase protein	2376757	2377959	-	43	S. enterica only	LT2_007	E05	-0.5	13	0.08	TGGAGAAATTATGAAAATTACGTCTATTGAAGTTTTTGACGTGCAGGCTGGAGCTGCTTC	TCACCAGATGCTATTTAATCACATAGGCCAGATATTCTTTCATATGAATATCCTCCTTAG
STM2274	Y	Y	Y	Y	Y	N	N				CDS			putative permease	2377974	2379299	-	42	S. enterica only	LT2_001	A05	0.4	11	0.1	GTGATGCAAAATGAGTAGTCCACAAGAAAATTTATACGATGTGCAGGCTGGAGCTGCTTC	TCTCCATTTATCAGGTTCGTGATACAACATTTGTTTGTTGCATATGAATATCCTCCTTAG
STM2275	Y	Y		Y		Y	Y	Y	Y		CDS			putative regulatory protein, gntR family	2379349	2380233	+	36	Some or all Salmonella only	LT2_019	D08	0.1	13	0.6	ATGGAGGAGAAGAAAATGAAAAATAGATTAAAGCGTGACTTTAGTGTGCAGGCTGGAGCTGCTTC	CTACTGCCGTCTTTATTACGCTTTCAGCGCAAGAAGTTTTCTTGCCATATGAATATCCTCCTTAG
STM2285	Y	Y		Y		Y	Y				CDS	glpB		sn-glycerol-3-phosphate dehydrogenase (anaerobic), membrane anchor subunit	2391854	2393113	+	59	All nine genomes?	LT2_004	F02	-0.1	13	0.8	GAGCACCAGGATGAAATTTGATACGGTTATTATGGGCGGCGTGCAGGCTGGAGCTGCTTC	CGTGTGTCGCTCATTGCTGTTCTCCTGCACGCTCAGCGATCATATGAATATCCTCCTTAG
STM2287	Y?	Y	uv	Y	Y	Y	Y		Y		CDS		sseL	putative cytoplasmic protein	2394795	2395748	+	39	Some or all Salmonella only?	LT2_017	B06	0.3	13	0.3	TTATATACAGAAGAGGTGAGCGATGAGGCGCTTACATTGTTGTTTGTGCAGGCTGGAGCTGCTTC	TCTAAGTACTCACCATTACTGGAGACTGTATTCATATATTTGCCGCATATGAATATCCTCCTTAG
STM2289	Y	Y		Y		Y	Y		Y		CDS			putative 2,4-dihydoxyhept-2-ene-1,7-dioic acid aldolase	2396040	2396843	-	55	Other distributions	LT2_013	G03	-0.2	13	0.3	GTTGTAAGGATCGCTATGAACGCATTGTTATCAAATCCTTTTAAAGTGCAGGCTGGAGCTGCTTC	CATCCGGCATTTTTCTCAATAACTACGTTTTGCCGTGCTTACTGACATATGAATATCCTCCTTAG
STM2292	Y	Y		Y		Y	?		Y		CDS	yfaX		putative transcriptional regulator	2399433	2400215	-	51	Other distributions	LT2_013	H03	-0.6	13	0.0005	AGACTGGAGTCCAATATGTTGGAATCAAGTAAAGTCCCGGCTCTTGTGCAGGCTGGAGCTGCTTC	ATAATATTCTCCATTTTAAGATGCGAGTGAGTCGAAGGGACTTTTCATATGAATATCCTCCTTAG
STM2299	Y	Y		Y		Y	Y		Y		CDS	yfbG		paral putative transformylase	2406093	2408075	+	54	Other distributions	LT2_017	C06	-0.2	13	0.4	TGAGGAAAGCCACCAATGAAAGCCGTTATTTTTGCCTATCACGATGTGCAGGCTGGAGCTGCTTC	GTAAACCGACTTTCGTCATGATGCGCGTTCCGCGATATCGACGCTCATATGAATATCCTCCTTAG
STM2301	Y	Y		Y		Y	Y				CDS	pqaB	arnT	putative melittin resistance protein, PqaB	2408968	2410614	+	54	Other distributions	LT2_004	G02	-0.2	13	0.5	CGAGCGCCTCATGATGAAATCGATACGCTATTATCTGGCTGTGCAGGCTGGAGCTGCTTC	ACGACGCCGATCATTTAGGCCGATACTGAATTAACACCAGCATATGAATATCCTCCTTAG
STM2303	Y	Y	Y	Y	Y	Y	Y	Y	Y	Y	CDS			putative inner membrane protein	2410946	2411323	+	54	Other distributions	LT2_007	F05	-3.6	12	6e-12	GTGCGGCATAATGGGCGTAATGTGGGGACTGATAAGCGTTGTGCAGGCTGGAGCTGCTTC	GCGCAAGCCATCATGATCTGGCGGGCAGAAAAATCAGCATCATATGAATATCCTCCTTAG
STM2304	Y	Y	Y	Y		Y	Y	Y	Y		CDS	pmrD		polymyxin resistance protein B	2411318	2411575	-	48	All Salmonella only	LT2_013	A04	0.5	12	0.01	TGAAACGGGGGCGCTATGGAATGGTTGGTTAAGAAATCGCATTATGTGCAGGCTGGAGCTGCTTC	TTTCTGCCCGCCAGATCATGATGGCTTGCGCGTCAACCGCTGCCACATATGAATATCCTCCTTAG
STM2314	Y	Y		Y		Y	Y		Y		CDS	cheV		putative chemotaxis signal transduction protein, CheV homolog	2420643	2421644	+	52	All Salmonella only	LT2_019	E08	0.4	11	0.2	CATAATGAGGTTAGGATGGACAATTTTCAGAAAGATATTGATGACGTGCAGGCTGGAGCTGCTTC	GCATCCCCTGTTACGTCAGGCGCTTTTGCGGCTGATCAGTGGTCCCATATGAATATCCTCCTTAG
STM2315	Y	Y	Y	Y	Y	Y	Y	Y	Y	Y	CDS	yfbK		putative von Willebrand factor, vWF type A domain	2421685	2423466	-	53	Some Salmonella only	LT2_002	E04	0.5	13	0.002	AGGAATTTGTATGCTTAACGGAAAAACATTAATGCTGTTGGTGCAGGCTGGAGCTGCTTC	CCCCTGACGCTTAGTGAGACAAGCCTTCCGCCAGTTTTACCATATGAATATCCTCCTTAG
STM2329	Y	Y		Y		Y	?		Y		CDS			putative cytoplasmic protein	2439893	2440045	-	39	Some or all Salmonella only	LT2_013	B04	1.2	11	6e-06	AGTGGCTCTTTTTTTGTGCCCATCTGTACGCGCTTAACCGCACAAGTGCAGGCTGGAGCTGCTTC	TTGTTAATTCACCCCCTAAAACAGCAACAATTTCTCTAGTTTTTTCATATGAATATCCTCCTTAG
STM2330	Y	Y		Y		Y	Y		Y		CDS	lrhA	genR	NADH dehydrogenase transcriptional repressor (LysR family)	2440125	2441063	-	53	Other distributions	LT2_013	C04	0.6	11	3e-05	AGTAAGTGAAAAATTATGATAAATGCAAATCGTCCGATAATTAACGTGCAGGCTGGAGCTGCTTC	CCTTTTGCCTGCGAGCTACTCAAAACCCCCTTCCACCATCAGCGGCATATGAATATCCTCCTTAG
STM2340	Y	Y		Y		Y	Y		Y		CDS			putative transketolase	2453149	2454102	-	54	All Salmonella only	LT2_019	F08	-0.7	14	0.0002	AACTGGAGGTCATGCATGATTAAGCTTGCGCCCGCAGGGCTTAAAGTGCAGGCTGGAGCTGCTTC	GCAATATCTCCATGATTAAAGCAGTGATTTCGCGGCTTCTACAATCATATGAATATCCTCCTTAG
STM2341	Y	Y		Y		Y	Y		Y		CDS			putative transketolase	2454095	2454925	-	56	All Salmonella only	LT2_013	D04	-0.1	13	0.9	TAGCGGAGCGAAAGAATGAACGTAACCGAAATCACCCAACTGGCGGTGCAGGCTGGAGCTGCTTC	CCTGCGGGCGCAAGCTTAATCATGCATGACCTCCAGTTGATGAATCATATGAATATCCTCCTTAG
STM2342	Y	Y		Y		Y	Y		Y		CDS		ulaA	putative inner membrane protein	2454922	2456313	-	52	All Salmonella only	LT2_013	E04	0.5	13	0.02	GCTGGCGAGGTGGATATGTTTATCCTTGAAACGCTGAATTTTGTTGTGCAGGCTGGAGCTGCTTC	TGATTTCGGTTACGTTCATTCTTTCGCTCCGCTATTTTCCTGCACCATATGAATATCCTCCTTAG
STM2344	Y	Y		Y		Y	Y		Y		CDS			putative phosphotransferase system	2456687	2457130	-	50	All Salmonella only	LT2_013	F04	0.2	10	0.6	GTGGGGGCGAATAACATGCTGGGAACCTGGTTATCTGACGCAACCGTGCAGGCTGGAGCTGCTTC	GAAAATGGAATAAAATCAGAAACGGTCAATAATCGTTTTAATGTCCATATGAATATCCTCCTTAG
STM2345	Y	Y		Y		Y	Y		Y		CDS			putative transcriptional regulator	2457383	2458402	+	56	All Salmonella only	LT2_019	G08	-0.5	14	0.004	GACGCAGGAATTTGTATGTCGATACCCCGTAAACGGCGCAGTACCGTGCAGGCTGGAGCTGCTTC	GACGGAATAAGCGTTTTAGCAGCTTTCCCGCATACATAAACTGGACATATGAATATCCTCCTTAG
STM2358	Y	Y		Y		Y	Y		Y		CDS			putative cytoplasmic protein	2468648	2469751	-	51	S. enterica only	LT2_013	G04	0.6	13	0.02	CGGGAGGAAAATAAAATGTATATGCCAGTTCTGGAAATAAATCTAGTGCAGGCTGGAGCTGCTTC	CGCGGCGGTTATGCGTTAACGCGTAAACCTCCAGGCGACGCCTTTCATATGAATATCCTCCTTAG
STM2359	Y	Y		Y		Y	Y		Y		CDS			putative amino acid transporter	2469753	2471174	-	51	S. enterica only	LT2_013	H04	1.2	13	3e-07	TAACAGGAGATGGCCATGAGTAACACGAATTCTGGCTTACTTGGCGTGCAGGCTGGAGCTGCTTC	ACTGGCATATACATTTTATTTTCCTCCCGCCATGCTTAAACGGGCCATATGAATATCCTCCTTAG
STM2360	Y	Y	Y	Y		Y	Y	Y	Y		CDS			putative diaminopimelate decarboxylase	2471265	2472662	-	50	S. enterica only	LT2_013	A05	0.9	11	3e-05	TAAGCAGAGGGCGTTATGACTGACTCGATTATGCAGAATTACAACGTGCAGGCTGGAGCTGCTTC	AAGCCCAAAACAGTATTAATAAATGTCGTACTTGACCATATCTTCCATATGAATATCCTCCTTAG
STM2373	Y	Y		Y		Y	?		Y		CDS			putative cytoplasmic protein	2485951	2486325	-	51	Some or all Salmonella only	LT2_013	B05	-0.6	14	0.06	AAAGGAAAGAAACCGATGGCAAAGGAATGGTTCACGGTTAAGGAAGTGCAGGCTGGAGCTGCTTC	ATTGCAGCCAGGGTATCAACGTGGCGGCGTGTCATCAAACAGAAACATATGAATATCCTCCTTAG
STM2374	Y	Y		Y		Y	N		Y		CDS			putatiave helix-turn-helix regulatory protein	2486498	2486746	+	47	S. enterica only?	LT2_013	C05	0.8	11	0.03	TCTTAGGATTACAGAATGGAACCAAAAAGCCAAGACTGGCATCGTGTGCAGGCTGGAGCTGCTTC	ATTCAGCATTAACTATTATTCTGCGATATCGGCATCATTTTTTATCATATGAATATCCTCCTTAG
STM2377	Y	Y	Y	Y	Y	Y	Y	Y	Y	Y	CDS			putative inner membrane protein	2487868	2488524	-	41	Some or all Salmonella only	LT2_002	F04	0.4	11	0.09	TATTATATAAATGCCAACTAATACATTAGATAAAATTAGGGTGCAGGCTGGAGCTGCTTC	CATCAGGCTCTTATTCCGTCGCTGAAAACAGTAAGCCGAACATATGAATATCCTCCTTAG
STM2395	Y	Y		Y		Y	Y		N		CDS	pgtE	prtA	Phosphoglycerate transport: outer membrane protein E	2506055	2506993	-	46	All Salmonella only	LT2_019	H08	0.1	15	0.5	ATGAGGACAAGAGAAATGAAAAAACATGCTATTGCAGTAATGATGGTGCAGGCTGGAGCTGCTTC	ACATCCCGATGTGGTCTAGAAGCGATACTGCAACCCCGCGGTAACCATATGAATATCCTCCTTAG
STM2400	Y	Y		Y		Y	Y		Y		CDS			putative inner membrane protein	2513797	2514039	-	44	All nine genomes?	LT2_025	G03	0.3	14	0.2	CAGGAGGTATTATAGATGATCTATTTATGGACATTTCTTGCAATAGTGCAGGCTGGAGCTGCTTC	AAGGGTATGTACTGACTAACGCTTACCGTATCCCACCATAAAGCGCATATGAATATCCTCCTTAG
STM2405	N	N		N		Y	Y		Y		CDS			putative thiamine pyrophosphate enzymes	2520388	2522040	-	59	All Salmonella only	LT2_013	D05	-0.2	5	0.7	AGAAGGAAAGCTGTCATGCAAAACCCCTATACCGTGGCCGACTATGTGCAGGCTGGAGCTGCTTC	GCGCAGCGGGGGCCATTATCCCCCGTTGCGGGCTTCCAGCGCCCGCATATGAATATCCTCCTTAG
STM2410	Y	Y		Y		Y	Y		Y		CDS	yfeA		putative Diguanylate cyclase/phosphodiesterase domain 1; Diguanylate cyclase/phosphodiesterase domain 2	2526558	2528747	-	51	Other distributions	LT2_013	E05	0.3	11	0.3	GTGAGCATTAAAGCAATGCCGGATAAGTGTAACGTATTAAAAAATGTGCAGGCTGGAGCTGCTTC	GTTTTTTTATGCCGCTTATTTGCCTAACGGGCGCGGGCGGCCAATCATATGAATATCCTCCTTAG
STM2423	Y	Y		Y		Y	Y		Y		CDS	yfeN		putative outer membrane protein	2535947	2536708	+	46	Other distributions	LT2_013	F05	0.6	10	0.1	ATAGGGAAATATGCTATGAAAAAAATTCTTACTCTGACGCTTTCTGTGCAGGCTGGAGCTGCTTC	TGACAGGGCTGTGTGTTAAAACAGGTATTTGATGGAGTAAATAATCATATGAATATCCTCCTTAG
STM2424	Y	Y		Y	Y	Y	Y				CDS	yfeR		putative transcriptional regulator, LysR family	2536770	2537696	-	57	All nine genomes	LT2_004	H02	0.1	12	0.6	AATCTAGTCGATGAACTATTCACTGCGTCAACTGCGTATTGTGCAGGCTGGAGCTGCTTC	AGATAGATATTTATAGCTGATACAGCGGATCTTTCGCCCTCATATGAATATCCTCCTTAG
STM2435	Y	Y	Y	Y	Y	Y	Y	Y	Y	Y	CDS	pdxK		pyridoxal-pyridoxamine kinase/hydroxymethylpyrimidine kinase	2547554	2548420	-	57	All Salmonella only?	LT2_007	G05	0.7	13	0.0007	GGAAAATTTTATGGGACAAGAGAGTGATATTCAGTCAGTGGTGCAGGCTGGAGCTGCTTC	CGATAACTCTTCATCGCGCCTCCCCTGCCGGCGGCAGAATCATATGAATATCCTCCTTAG
STM2436	Y	Y	Y	Y	Y	Y	Y	Y	Y	Y	CDS	ptsJ		putative regulatory protein, gntR family	2548503	2549795	+	59	All Salmonella only	LT2_007	H05	-0.9	13	2e-06	TAGGTCAATAATGATCGACGGAAAAACCGCTAACGAAATTGTGCAGGCTGGAGCTGCTTC	TTTTCTCCTGTTAGCGATTTAGCGCCTGATGGATATCAGCCATATGAATATCCTCCTTAG
STM2437	Y	Y		Y		Y	Y		Y		CDS	yfeJ		putative GMP synthase - glutamine amidotransferase domain	2549810	2550529	+	55	Some or all Salmonella only	LT2_013	G05	0.1	14	0.2	ACAGGAGAAAATAACGTGCGAGTTCATTTTGTTGTCCATGAGTCGGTGCAGGCTGGAGCTGCTTC	GCACTCCTGGTGTGGTTATTTCTGTGAGTGCGCCAGCGTGAGTTCCATATGAATATCCTCCTTAG
STM2441	Y	Y		Y		Y	Y				CDS	cysA		ABC superfamily (atp_bind), sulfate permease A protein; chromate resistance	2552630	2553727	-	58	All nine genomes	LT2_004	A03	0.4	14	0.04	GAGGAAAATCATGAGCATTGAGATCGCCAGAATTAAGAAAGTGCAGGCTGGAGCTGCTTC	AATTAACCTATCAGGCCGATTGCGCCAGAGCAAGTTCCTCCATATGAATATCCTCCTTAG
STM2452	Y	Y		Y		Y	Y		Y		CDS			putative inner membrane protein	2562125	2562454	+	43	Some or all Salmonella only	LT2_013	H05	0.4	14	0.007	TTATAAAGTAAAACAATGCAAACAAATACACGGAAAGTAGTAACCGTGCAGGCTGGAGCTGCTTC	CGAGCCTGCTTTTATTCAACGGCCAACCGGATAGGCGATAAACAACATATGAATATCCTCCTTAG
STM2492	Y	Y		Y		Y	Y		Y		CDS			putative Glycerate kinase	2606156	2606509	-	58	Some Salmonella only	LT2_013	A06	1.1	13	7e-06	ACTGTATTGTAGAAATTGATTCCGCTACCGCCAATCAGCTTAAAGGTGCAGGCTGGAGCTGCTTC	AAAGGGAATGCGCCGTCAGGCTTGCCGCGCCAGACGCCCTTCTCCCATATGAATATCCTCCTTAG
STM2503	Y	Y		Y		Y	N		Y		CDS			putative diguanylate cyclase	2618585	2620798	-	48	Other distributions	LT2_013	B06	0.5	12	0.008	TTCTGCTGAGCATCTATGAAACTAAATAAAACTTATATAAATATCGTGCAGGCTGGAGCTGCTTC	CCGCGGCGTCTGTCTTTACTGAATCTCAGATAATAGCTGCGGCTCCATATGAATATCCTCCTTAG
STM2505	Y	Y		Y		Y	Y		Y		CDS			putative inner membrane protein	2621103	2621363	-	48	Some or all Salmonella only	LT2_013	C06	0.1	12	0.7	TTCTTTTTTATCCTGATGGTGCTGCCAGGCGCCGATAGAAGAGTAGTGCAGGCTGGAGCTGCTTC	GGTTCGCAGTATGCCTTAATGTAGAGTGAACGCAGGCTTGTTACGCATATGAATATCCTCCTTAG
STM2508	Y	Y		Y		Y	?		Y		CDS			putative cytoplasmic protein	2621943	2622272	+	38	Some Salmonella only	LT2_013	D06	-0.5	14	0.005	GTGGACGTACTTCTAATGAGAGATATTGAGAAAGAAATTATCGATGTGCAGGCTGGAGCTGCTTC	TAGTAACTTTATTCTTCAACTATATAACCAACGCCCAGCTTTAGCCATATGAATATCCTCCTTAG
STM2513	Y	Y		Y		Y	Y	Y	Y		CDS	shdA		similar to the C-terminal region of AIDA; IcsA; subspecies I specific; Peyer's patch colonization and shedding factor	2627589	2633708	-	58	Some Salmonella only	LT2_019	A09	0.7	11	0.0004	AGCGCCGTGCGAAATATGTATGTCGTGGCTTCAGAACTGGCGCGAGTGCAGGCTGGAGCTGCTTC	CCGGTTTTGTCTAACTTACCAGTTATAGCGCAGATTGAGGCTACCCATATGAATATCCTCCTTAG
STM2514	Y	Y		Y		Y	Y		Y		CDS	ratB		putative outer membrane protein	2634402	2641709	-	59	Some Salmonella only	LT2_013	E06	0.7	14	2e-05	TTCTCAGGTACGTCAGTGAAATCGAAAAAGTGTGTCGGTTTTTTAGTGCAGGCTGGAGCTGCTTC	CAGACGCATAATACGTTACTCCACGCACGTCGCATAACCCGCTGACATATGAATATCCTCCTTAG
STM2516	Y	Y		Y		Y	Y		Y		CDS	sinI		putative outer membrane protein	2647592	2648551	-	53	Some Salmonella only	LT2_019	B09	-1.3	13	2e-07	AAAAGGAGAGTCTGAATGCAAGCAACAGTAAAACGGCGGCTGACGGTGCAGGCTGGAGCTGCTTC	TATGTTGAGGACAACTTATTTGCGTTTGTAGTCGATGGACAGACCCATATGAATATCCTCCTTAG
STM2517	Y	Y		Y		Y	Y		Y		CDS	sinH		Similar to E. coli intimin and Y. pestis invasin proteins	2648609	2650801	-	52	Some or all Salmonella only	LT2_019	C09	-0.7	14	0.002	CGACAGGGATATCATATGGTGCGAAGGATTCGCATTCTGGTTTTGGTGCAGGCTGGAGCTGCTTC	GCCACAACGCTGACGCTATTTCTGACTATACGTAACGCGTATGCCCATATGAATATCCTCCTTAG
STM2528	Y	Y		Y		Y	Y		Y		CDS			putative dimethylsulfoxide reductase	2661485	2662294	-	60	All Salmonella only?	LT2_013	F06	0.2	13	0.1	AAGAGGGTAAACGCCATGCATGAGTTACCGCTGCTGATTTTTACGGTGCAGGCTGGAGCTGCTTC	TCGTCAGGTTAACCATCAGCCAATACTAAAGAAGACGTAGCGCAGCATATGAATATCCTCCTTAG
STM2534	Y	Y		Y		Y	Y		Y		CDS			putative cytoplasmic protein	2673995	2674663	+	45	S. enterica only?	LT2_013	G06	0.2	12	0.6	TTTTAAGGATGGAAAATGGATATTTCACTCACTAATTTAATTGAGGTGCAGGCTGGAGCTGCTTC	CCGACATCATGTCGATTAATCGACGAGCGCGTCCAGTTTTGCCCACATATGAATATCCTCCTTAG
ryfA	Y	Y		Y		Y	Y		Y		RNA	ryfA		sRNA	2674881	2675228	+		not done	LT2_025	C04	-0.6	13	0.001	CGTAGGGGATTAATACTCCCTTTTAAGGGAGCAAATGTCAATATGGTGCAGGCTGGAGCTGCTTC	GCGCGATTTTAAACAGAACCGCATCATCTGAAGAAAAGAAAGCCGCATATGAATATCCTCCTTAG
STM2547	Y	Y		Y		Y	Y		Y		CDS			putative hydrolase	2685383	2686261	+	52	Some Salmonella only	LT2_013	H06	0.9	10	0.0004	GGCAAGGAAGCGAACATGACCCTTCAACATACCCGACGCATCGTCGTGCAGGCTGGAGCTGCTTC	ATATACAGCGTCGCGCTATTTAGCGGATAGCGCGGTCTGAATAAACATATGAATATCCTCCTTAG
STM2548	Y	Y		Y		Y	Y		Y		CDS	asrA		anaerobic sulfide reductase	2686443	2687486	+	53	All Salmonella only	LT2_019	D09	0.4	13	0.02	ACTGTGGAGTATGTGATGGCTATCAAAATTACGCCTGACGAGTTTGTGCAGGCTGGAGCTGCTTC	ACAATGTGACATGCGTTATGCCTCCTCTGCCAGCGCCTGCCGAACCATATGAATATCCTCCTTAG
STM2549	Y	Y		Y		Y	Y		Y		CDS	asrB		anaerobic sulfide reductase	2687490	2688308	+	56	All Salmonella only	LT2_019	E09	-1.4	14	4e-11	GAGGAGGCATAACGCATGTCACATTGTTCCTGTCATGATAAACCGGTGCAGGCTGGAGCTGCTTC	CTCATGATGTTCTCCTTAATCGGCAAAACGTTGCGCGACGGCGTACATATGAATATCCTCCTTAG
STM2550	Y	Y		Y		Y	Y		Y		CDS	asrC		anaerobic sulfide reductase	2688319	2689332	+	56	All Salmonella only	LT2_019	F09	0	14	0.9	ATTAAGGAGAACATCATGAGCATTGATATTGATATCATTAAAGCCGTGCAGGCTGGAGCTGCTTC	CCATGGCGTGGTTGATTAGTGCCCGGCGGGTTTGAGATGCATCCGCATATGAATATCCTCCTTAG
STM2552	Y	Y		Y		Y	Y		Y		CDS			putative periplasmic or exported protein	2690310	2690948	-	52	Other distributions	LT2_013	A07	-0.5	13	0.05	TATCGCGAGGAACAGATGAAGCCAGTGAAACGCAGCGCCTTAACAGTGCAGGCTGGAGCTGCTTC	TGCGTTGAGAAAAAATTACTGACATTGCAAGGTCACCGTTTGGGCCATATGAATATCCTCCTTAG
STM2563	Y	Y		Y		Y	Y		Y		CDS	yfhG		putative transcriptional regulator of two-component regulator protein (EBP familiiy)	2705408	2706172	-	58	All Salmonella only	LT2_013	B07	0.2	12	0.3	CTGACAAACACTAATATGAATTTAAGCCTGGTGCGTATGTCACACGTGCAGGCTGGAGCTGCTTC	CCGGTTTACGGCTTATCATGGCGTTACCTCATCTTGTGACGGCGACATATGAATATCCTCCTTAG
sroF	Y	Y		Y		Y	Y		Y		RNA	glmY	sroF	sRNA	2707662	2707890	+		not done	LT2_025	D08	0.2	4	0.03	ATAAAAAAGATGCTAACCGAGGGAAGCGCCAGATACAACAAAGCCGTGCAGGCTGGAGCTGCTTC	TAACGATATTTTTCATATCTATCATTATGTTAACAAATTCTTTTGCATATGAATATCCTCCTTAG
STM2570	Y	Y		Y		Y	Y		Y		CDS			putative phosphotransferase system IIB components	2715207	2716568	-	56	All Salmonella only	LT2_013	C07	0.1	14	0.6	ACTAAAGAGGTGTGTATGGATAAGACGGCAGCGCTCGCCAGCGACGTGCAGGCTGGAGCTGCTTC	GTGGCTGACCAAACCTTACTCCTCTGGATCATTGAACCCCAGCAGCATATGAATATCCTCCTTAG
STM2571	Y	Y		Y		Y	Y		Y		CDS		murQ	putative aminotransferase	2716579	2717472	-	57	All Salmonella only	LT2_013	D07	0.3	12	0.2	TCCAGAGGGACAAAAATGAATCTTGGTACCTTAGTGTCTGAAACCGTGCAGGCTGGAGCTGCTTC	TCCATACACACCTCTTTAGTGTTCTAACGCCGCCCTTAAAAAGCCCATATGAATATCCTCCTTAG
STM2573	Y	Y	Y	Y	Y	Y	Y	Y	Y	Y	CDS			putative ketopantoate reductase	2718475	2719392	-	49	Subspecies 1 only	LT2_002	G04	0.2	11	0.2	GGAAATAAAAATGAAAATTGCAATCGCAGGTGCAGGCGCTGTGCAGGCTGGAGCTGCTTC	GCTATCAAGTTTATTGCGCTTCTTTAGCGTGAATCAATTGCATATGAATATCCTCCTTAG
STM2574	Y	Y		Y		Y	Y		Y		CDS			putative permease	2719414	2720610	-	46	Subspecies 1 only	LT2_013	E07	0	12	0.9	TAAAAAGGGAAAATTATGTCGGCATCAATCAACCGCTGGGGAATGGTGCAGGCTGGAGCTGCTTC	TTCCTTATTATCTGATTAATGAATTTTGGCTAAAACCGTTGCGACCATATGAATATCCTCCTTAG
STM2575	Y	Y	Y	Y	Y	Y	Y	Y	Y	Y	CDS			putative transcriptional regulator, LysR family	2720726	2721652	+	43	Subspecies 1 only	LT2_007	A06	0.7	14	2e-05	TTAAATTTTAATGAATATCAAACAACTACATTCCTTCCTGGTGCAGGCTGGAGCTGCTTC	CGGGCGGGCATTATACGCCTATTTTCTGCTCGGGCCAGCTCATATGAATATCCTCCTTAG
STM2584	Y	Y	Y	Y	Y	N	N				CDS	gogB		Gifsy-1 prophage: leucine-rich repeat protein	2728976	2730469	+	33	Some Salmonella only	LT2_001	B05	0	6	1	GAAAAAGCGCATGAAAATAGGATTCCAACCAGCCATATTGGTGCAGGCTGGAGCTGCTTC	TTTTTTAAAGTCAACGATTTCTATTTTTAGGCTTATATTTCATATGAATATCCTCCTTAG
STM2585	Y	Y		Y		Y	Y		Y		CDS			Gifsy-1 prophage: similar to transpose	2731356	2731901	+	40	Some Salmonella only	LT2_013	F07	-0.2	13	0.1	TCTCCTCTTGTTGTGATGAGATTCGTATATATTTATATCTTAGTGGTGCAGGCTGGAGCTGCTTC	TTATAACGCTTTGTTTTATTCATCCGGGAAAACCTCTGCAGAATGCATATGAATATCCTCCTTAG
STM2587	Y	Y	Y	Y	Y	Y	Y	Y	Y	Y	CDS			Gifsy-1 prophage: similar to phage tail assembly protein	2733905	2734729	-	48	Some Salmonella only	LT2_007	B06	0.1	12	0.8	TGAGGCTGGCATGATTAAATTAATTCTTTCAGCACCCGTGGTGCAGGCTGGAGCTGCTTC	ATCGCTCATTTTAAACGTCATTTTTTACTCCGGATAAATACATATGAATATCCTCCTTAG
STM2588	Y	Y		Y		Y	Y		Y		CDS			Gifsy-1 prophage: similar to tail fiber-like protein	2734726	2737098	-	58	Some Salmonella only	LT2_013	G07	0.5	13	0.002	TTTTATGGAGGCAATATGCCAGTACTTATTTCCGGCGTACTGAAAGTGCAGGCTGGAGCTGCTTC	AAAGAATTAATTTAATCATGCCAGCCTCACTATGTAGTTAAATGCCATATGAATATCCTCCTTAG
STM2594	Y	Y		Y		Y	Y		Y		CDS			Gifsy-1 prophage: similar to phage tail component H	2743185	2746280	-	56	Some Salmonella only	LT2_013	H07	0.4	12	0.07	CCGGAGGTGTCCGCTATGGACCAGATAGCGAACCTGGTCATTGATGTGCAGGCTGGAGCTGCTTC	TAAATGTTTCCATTGTTATCGCCCTCCTCCAGCAATACCCCCGTCCATATGAATATCCTCCTTAG
STM2616	Y	Y	Y	Y		Y	Y	Y	Y		CDS			Gifsy-1 prophage: similar to antirepressor protein of phage P22	2762064	2762627	-	46	Some Salmonella only	LT2_013	A08	0.3	14	0.09	CCGGAGGGCGTCATTATGACCACTCAAATCTCTGTCGAAACTCTTGTGCAGGCTGGAGCTGCTTC	AATCCAGTTTTGCAATCACCACGTCGCCAGCTTCTCAGCAAGCAACATATGAATATCCTCCTTAG
STM2617	Y	Y		Y		Y	Y		Y		CDS			Gifsy-1 prophage: similar to antiterminator Q	2762900	2763577	-	51	Some Salmonella only	LT2_013	B08	0.9	12	0.0008	CACAGGATTTACTCAATGAACACTCAATACCTCCAGTATGTACGTGTGCAGGCTGGAGCTGCTTC	GGATAACTGTTTGTGTCAATTAAGTGCGTATAGGTTGAAAGCCACCATATGAATATCCTCCTTAG
STM2639	Y	Y	Y	Y	Y	Y	Y	Y	Y	Y	CDS	rseA	mclA	anti sigma E (sigma 24) factor, negative regulator	2778746	2779396	-	54	All nine genomes	LT2_007	C06	-2.7	8	5e-08	GGTATTAGGCATGCAGAAAGAAAAACTTTCCGCTTTGATGGTGCAGGCTGGAGCTGCTTC	AGTTGCTTCATTACTGCGATTGCGTTCCTAAAGTTTGGATCATATGAATATCCTCCTTAG
STM2645	Y	Y		Y		Y	Y		Y		CDS	yfiK		paral putative transport protein	2785257	2785844	+	51	Other distributions	LT2_013	C08	0.8	12	3e-06	TGACAAGTGACACCGATGCTTTTAAGCGCTTTCTGGACTTATACAGTGCAGGCTGGAGCTGCTTC	TTTGTTTTATTTGGGTCAGTAAAAAATCCGCACCGCGCAGTACACCATATGAATATCCTCCTTAG
STM2655	Y	Y		Y		Y	Y		Y		CDS			putative cytoplasmic protein	2795780	2796235	-	50	All Salmonella only	LT2_013	D08	-0.2	13	0.4	CAGTGAGGATTTTCATTGGCTATCAAACCTTTTAACTACCAGCAGGTGCAGGCTGGAGCTGCTTC	TTTGTTTGCTAATTTTTATCCCCACCGTGCCTGATGCTGGCGTTTCATATGAATATCCTCCTTAG
STM2672	Y	Y		Y		Y	Y		Y		CDS	yfiN		putative diguanylate cyclase/phosphodiesterase	2813496	2814716	+	50	Other distributions	LT2_013	E08	1	14	0.0006	CACGGAATCAAAAGCATGAATAAGGAATTTTCTCTGTCCAGGCCAGTGCAGGCTGGAGCTGCTTC	GGCCAGGCCCGTTCCTTAGTTTAGCGAGCGCTCCGCACGCCGGTGCATATGAATATCCTCCTTAG
STM2680	Y	Y	Y	Y	Y	Y	Y	Y	Y	Y	CDS			putative cytoplasmic protein	2820947	2821552	+	44	All Salmonella only	LT2_002	H04	0.2	4	0.04	TATTGATGTTATGTCAGAAGATTATGTAATTGAATGGGATGTGCAGGCTGGAGCTGCTTC	GGCCATTTTTTTAGCTTAAAAAATCCTGCACTTCCAGCCACATATGAATATCCTCCTTAG
STM2742	Y	Y		Y		Y	Y		Y		CDS			putative cytoplasmic protein	2880444	2881637	+	42	S. typhimurium only	LT2_017	D06	0.5	13	0.06	CTTTTACCTACTGGAGTGGTAAATTACCCCTATTTTTCAGTGAATGTGCAGGCTGGAGCTGCTTC	ATGGCATTAAAGCATTCAACTGGAAATCTCGCTGTTGCTGTATCTCATATGAATATCCTCCTTAG
STM2743	Y	Y		Y		Y	Y		Y		CDS			putative cytoplasmic protein	2881972	2882799	-	34	S. typhimurium only	LT2_013	F08	0.5	12	0.2	GAATTTACTCTAATTATGCAAGGTTTGACTATGGATGATATCTCAGTGCAGGCTGGAGCTGCTTC	ATTCACTCATTAAATTTAATCTAGCCTACATACACCAGCTGGTTTCATATGAATATCCTCCTTAG
STM2746	Y	Y		Y		Y	Y		Y		CDS			putative Excinuclease ATPase subunit	2886073	2887356	+	28	S. typhimurium only	LT2_013	G08	0.9	11	0.004	AAGTCGAGAACTGCAATGGAACTCAGAAGAATATCTGTAAATAATGTGCAGGCTGGAGCTGCTTC	TATCACGGAGGCTGTTCATTGTCCCTCCATGTTTTTATTGTTATTCATATGAATATCCTCCTTAG
STM2747	Y	Y	Y	Y	Y	Y	Y	Y	Y	Y	CDS			putative cytoplasmic protein	2887401	2888219	+	31	S. typhimurium only	LT2_007	D06	0.7	10	0.2	GATATCTGGAATGCTTTTGCTTTTTAGATCACCAAAATATGTGCAGGCTGGAGCTGCTTC	ATGTAATTTATTAAATATTATGGCTATCTATTAAGCCCGACATATGAATATCCTCCTTAG
STM2754	Y	Y		Y		Y	Y		Y		CDS			putative hexulose 6 phosphate synthase	2892409	2893611	+	37	S. typhimurium only	LT2_013	H08	0.3	13	0.1	CCCAAGCAAATTATAATGCTGGAGTTTCATAATGTCCCTTTAAAAGTGCAGGCTGGAGCTGCTTC	AGGTTGTCGAAACTATTAAGCAGGTTCTTCCAGATCGAACCTAACCATATGAATATCCTCCTTAG
STM2755	Y	Y	Y	Y	Y	Y	Y	Y	Y	Y	CDS			putative hexulose 6 phosphate synthase	2893685	2894320	-	54	Other distributions	LT2_007	E06	0.8	11	0.02	GGAAACCAACATGAAATTACAGCTTGCCCTGGACGAGTTAGTGCAGGCTGGAGCTGCTTC	CGCCTTCACCTCAGTGATGCTGTAACAACACCTGTGAAATCATATGAATATCCTCCTTAG
STM2761	Y	Y	Y	Y	Y	N	N				CDS			putative inner membrane protein	2901480	2903354	+	33	S. typhimurium only	LT2_001	C05	-0.2	10	0.3	AGATTGTGTCATGAAAATTTCATATTTAAAATCATCTCCGGTGCAGGCTGGAGCTGCTTC	TTAAAACGTACTATTTAGGCATGTCTTGTCTTATTTTATGCATATGAATATCCTCCTTAG
STM2763	Y	Y		Y		Y	Y		Y		CDS			putative integrase	2905475	2906071	+	45	S. typhimurium only	LT2_013	A09	0.1	14	0.4	AATCGAGGGTCCCAAATGGCAAAAATCGCTAAGAAGCTCACTGACGTGCAGGCTGGAGCTGCTTC	AAACGTTGGCCCAGATTATCTGCGGGTCAGCTCTTCTGTAGCCGCCATATGAATATCCTCCTTAG
STM2764	Y	Y		Y		Y	Y		Y		CDS			putative integrase core domain	2906452	2906919	-	52	Some Salmonella only	LT2_013	B09	0.1	12	0.5	CCCGTTATTACCGCATTGCAGGCGGCAGCTGAACGGTATCCACGAGTGCAGGCTGGAGCTGCTTC	CGTCGGCTTACCCGGCTAAATAAATTCCAGTTTTACTGCATGTTGCATATGAATATCCTCCTTAG
STM2766	Y	Y		Y		Y	Y		Y		CDS			putative cytoplasmic protein	2907785	2908423	-	35	Some Salmonella only	LT2_013	C09	-0.2	13	0.5	AAGGAACAAAAAACTATGAGCCTTTACTTTTTCAATAACGTGCCAGTGCAGGCTGGAGCTGCTTC	CAGGGCGCTTGTGAATCAGGTCAGATATGGCCGATCTTTACTGACCATATGAATATCCTCCTTAG
STM2767	Y	Y		Y		Y	Y		Y		CDS			putative Superfamily I DNA and RNA helicase	2908420	2910402	-	34	S. typhimurium only	LT2_013	D09	0.2	10	0.3	TAAAGAGGAAGTTTAATGTCCAACTACTGCTTTTACTCTCAGGATGTGCAGGCTGGAGCTGCTTC	TGAAAAAGTAAAGGCTCATAGTTTTTTGTTCCTTTCATATTCTATCATATGAATATCCTCCTTAG
STM2770	Y	Y		Y		Y	Y				CDS	fljA		Flagellar synthesis: repressor of fliC	2912623	2913162	-	41	Some Salmonella only	LT2_004	B03	0.2	14	0.1	ATATATATTTATGGAATGTATGGCTGTAAATGATATTTCCGTGCAGGCTGGAGCTGCTTC	ACCGTAGGCGTTATTCAGCGTAGTCCGAAGACGTGATCCTCATATGAATATCCTCCTTAG
STM2771	Y	Y		Y		Y	Y		Y		CDS	fljB		Flagellar synthesis: phase 2 flagellin (filament structural protein)	2913230	2914750	-	51	Some Salmonella only	LT2_019	G09	1	13	0.004	CAAAAGGAAAATTTTATGGCACAAGTAATCAACACTAACAGTCTGGTGCAGGCTGGAGCTGCTTC	ATAAAACGAAATAAATTAACGTAACAGAGACAGCACGTTCTGCGGCATATGAATATCCTCCTTAG
STM2774	Y	Y	Y	Y	Y	Y	Y	Y	Y	Y	CDS	iroC		putative ATP binding cassette (ABC) transporter	2917573	2921226	+	59	S. enterica only	LT2_007	F06	-0.8	13	0.0002	AGGAGGCTTAATGCCCGCGACTCATTCCCCCATGCCCGCTGTGCAGGCTGGAGCTGCTTC	GCGATAAAAACTATCCTATGACCTCTCCTTGCGTATCGCGCATATGAATATCCTCCTTAG
STM2777	Y	Y	Y	Y	Y	Y	Y	Y	Y	Y	CDS	iroN		TonB-dependent siderophore receptor protein	2923589	2925769	-	51	S. enterica only	LT2_007	G06	-1	13	0.0003	TATTTAGGGAATGGGTATGAGAGTTAAGAAGTTCATCTGGGTGCAGGCTGGAGCTGCTTC	GCATAATCCATCAAAACGAGGCCGTCACACCGGCATAATACATATGAATATCCTCCTTAG
STM2779	Y	Y		Y		Y	Y		Y		CDS			putative inner membrane protein	2926295	2926627	-	46	Some or all Salmonella only	LT2_013	E09	0.2	13	0.3	GAAAAGGAAAACGCTATGCCTGGATGTATAAGTGCCTGTTCGTGCGTGCAGGCTGGAGCTGCTTC	GCAGACAGAAAACCATCAAACATCAGTTTCTCGTTCTCCAGGAACCATATGAATATCCTCCTTAG
STM2780	Y	Y	Y	Y	Y	Y	Y				CDS		pipB2	homologue of pipB, putative pentapeptide repeats (8 copies)	2926802	2927854	-	44	S. enterica only	LT2_004	C03	0.6	8	0.02	GAGAAAATATATGGAGCGTTCACTCGATAGTCTGGCTGGTGTGCAGGCTGGAGCTGCTTC	TCAAAAAGGGCTAAATATTTTCACTATAAAATTCGTTAAACATATGAATATCCTCCTTAG
STM2781	Y	Y		Y		Y	Y		Y		CDS	virK		virulence gene; homologous sequence to virK in Shigella	2928373	2929302	+	45	All Salmonella only	LT2_013	F09	0.5	13	0.006	TAGTAGAGCCGTAGTATGACGATGCAGCAAAGTGATATGGAAAGAGTGCAGGCTGGAGCTGCTTC	GCGTATGAAATAGTTCTACCGGGAGAGGCTGTTGACCTCTTGTATCATATGAATATCCTCCTTAG
STM2782	Y	Y		Y		Y	Y		Y		CDS	mig-14		putative transcription activator	2929595	2930491	+	41	Some or all Salmonella only	LT2_013	G09	-0.4	10	0.1	AAGTCAGGAGTTTTGGTGAAAATACAAGAAGTTAAGCGTATATTAGTGCAGGCTGGAGCTGCTTC	GTCCAGGCTTTCTTTTTAGCAAATCGATTTTCCGGTAAAATAGGGCATATGAATATCCTCCTTAG
STM2785	Y	Y		Y		N	N		N		CDS	tctD		tricarboxylic transport: regulatory protein	2933761	2934435	-	55	All Salmonella only	LT2_019	H09	-0.4	14	0.01	TTTACAGGATGTGATATGCGTCTCTTATTGGCAGAAGATAACCGTGTGCAGGCTGGAGCTGCTTC	TACAACGATTGCGGCTTAACCCACTTCATCGCCGCGCTCCAGCACCATATGAATATCCTCCTTAG
STM2786	Y	Y		Y		Y	Y		Y		CDS			tricarboxylic transport	2934590	2935567	+	56	Some or all Salmonella only	LT2_019	A10	0.3	14	0.2	GCGTGAGGATAAAAAATGAAAAAACAATTACTTCGTACCCTTACTGTGCAGGCTGGAGCTGCTTC	TCATTGCCTCCGCGATTATTTCGCGAGTCCGAAGGCTTTCGCCTGCATATGAATATCCTCCTTAG
STM2787	Y	Y		Y		Y	Y		Y		CDS			tricarboxylic transport	2935579	2936013	+	58	Some or all Salmonella only	LT2_013	H09	0	14	0.9	ATAATCGCGGAGGCAATGATGAGCGATCGTATCTTTGCGGGTATCGTGCAGGCTGGAGCTGCTTC	TCCATCGTTGCTCCGTTAACTCAGCCAGGCGCCGAGAGGTAAGGTCATATGAATATCCTCCTTAG
STM2788	Y	Y		Y		Y	Y		Y		CDS			tricarboxylic transport	2936024	2937538	+	57	All Salmonella only	LT2_019	B10	0.1	14	0.6	GTTAACGGAGCAACGATGGATACCTGGATATATCTTTCTCAGGGCGTGCAGGCTGGAGCTGCTTC	TATTTCAGCAGTCAATTAACCGGCGTCAACCTGCGGTTTACGGCTCATATGAATATCCTCCTTAG
STM2795	Y	Y	Y	Y	Y	Y	Y	Y	Y	Y	CDS	ygaU		putative LysM domain	2945151	2945600	-	44	Other distributions	LT2_007	H06	-0.5	13	0.03	CGAGGTGAATATGGGACTTTTCAATTTTGTAAAAGATGCAGTGCAGGCTGGAGCTGCTTC	CTGATAGCCATTATTCTTCAGGAATACGCAACACTTGTCCCATATGAATATCCTCCTTAG
STM2796	Y	Y		Y		Y	Y		Y		CDS	yqaE		putative YqaE family transport protein	2945700	2945858	-	43	All nine genomes?	LT2_025	H09	-0.3	14	0.2	TTGTATGGAGTGTATATGGGTTTCTGGAGAATTGTATTTACGATTGTGCAGGCTGGAGCTGCTTC	GCCGGTGGCCGGTAATTAATGACGCATCTGAACCCAAAATGCGTGCATATGAATATCCTCCTTAG
STM2816	Y	Y		Y		Y	Y		Y		CDS			putative glycoporin	2964554	2965924	-	47	Subspecies 1 only	LT2_013	A10	-0.3	12	0.3	CTTAAGGGATAAAAAATGAAGGCTAAATATTTAGCGCTGATGATCGTGCAGGCTGGAGCTGCTTC	TTAGTAGACCAACAATCAGAAGAAATATTTGAATCTCAGACGCCCCATATGAATATCCTCCTTAG
STM2817	Y	Y		Y		Y	Y		Y		CDS	luxS	ygaG	quorum sensing protein, produces autoinducer - acyl-homoserine lactone-signaling molecules	2966270	2966785	-	53	All nine genomes	LT2_019	C10	1.2	10	7e-08	ATCGGAGGTGACTAAATGCCATTATTAGATAGCTTCGCAGTCGATGTGCAGGCTGGAGCTGCTTC	CGCTTACAAATAAGACTAAATATGCAGTTCCTGCAGTTTTTCTTTCATATGAATATCCTCCTTAG
micA	Y	Y		Y		Y	?		Y		RNA	micA		sRNA	2966861	2966930	+		not done	LT2_025	B02	-0.3	13	0.1	TTGTTCCGGGGCGAGTCTGAGTATATGAAAGACGCGCATTTGTTAGTGCAGGCTGGAGCTGCTTC	TTTGCCGCGTGGCTTGCAAAACACGCCTGACCCAAAAGAAAAAGGCATATGAATATCCTCCTTAG
STM2840	Y	Y	Y	Y	uv	N	N				CDS			putative flavoprotein	2985071	2986510	+	54	All nine genomes	LT2_001	E05	-0.5	13	0.02	TGAGGTGGTTATGTCTATTCTGGTTAAAAATAATATTCATGTGCAGGCTGGAGCTGCTTC	ATCCCCCGACTCATTTTGCCTCCGTCGCCAGTACGTCGAACATATGAATATCCTCCTTAG
STM2844	Y?	Y	uv	Y?	uv	Y	Y	uv	Y?	uv	CDS			putative periplasmic or exported protein	2990869	2991678	-	53	Some Salmonella only	LT2_002	A05	1	12	2e-06	GGGAGAATTTGTGTTACACGGCAAAGGTTGTAAGAAGGACGTGCAGGCTGGAGCTGCTTC	GCAACTGGCATCAATCCTGATTAACGCCTGGCAATACGTTCATATGAATATCCTCCTTAG
STM2861	Y	Y	Y	Y	Y	Y	Y	Y	Y	Y	CDS	sitA		Salmonella iron transporter: fur regulated	3006368	3007285	+	54	Other distributions	LT2_008	A01	-0.8	13	0.004	GAGGGATACTATGACGAATCTACATCGTCTGAAAACACTCGTGCAGGCTGGAGCTGCTTC	GCAGATTGACTCATTGTTGACTCCTCAGTCCGTCGTTAATCATATGAATATCCTCCTTAG
STM2865	Y	Y	Y	Y	Y	Y	?				CDS	avrA		putative inner membrane protein	3009898	3010806	-	42	Some Salmonella only	LT2_004	D03	0.5	10	0.01	AAAGTTAAAGATGATATTTTCGGTGCAGGAGCTATCATGTGTGCAGGCTGGAGCTGCTTC	TATAATTTCATTACGGTTTAAGTAAAGACTTATATTCAGCCATATGAATATCCTCCTTAG
STM2866	Y	Y		Y		Y	Y		Y		CDS	sprB		transcriptional regulator	3010967	3011722	-	45	All Salmonella only	LT2_025	H10	1.3	11	4e-06	AAAAAGGATAAATAAATGAGAAATGTAATTATATACGGTATTAACGTGCAGGCTGGAGCTGCTTC	ATGATAAAAAATATTTTAATTCATTCCTACCGCAATCGGTAACGCCATATGAATATCCTCCTTAG
STM2867	Y	Y		Y		Y	Y	Y	Y		CDS	hilC	sirC, sprA	bacterial regulatory helix-turn-helix proteins, araC family	3012107	3012994	-	37	All Salmonella only	LT2_019	D10	-2.1	12	2e-09	CACACAGGATAAAATATGGTATTGCCTTCAATGAATAAATCAGTTGTGCAGGCTGGAGCTGCTTC	AAATAATTTCACAAATCAATGGTTCATTGTACGCATAAAGCTAAGCATATGAATATCCTCCTTAG
STM2868	Y	Y		Y		Y	Y				CDS		orgC	putative cytoplasmic protein	3013339	3013791	-	46	All Salmonella only	LT2_004	E03	1.1	12	4e-07	AGGTTATAAGGTGATACCGGGTACGATTCCGACTTCTTATGTGCAGGCTGGAGCTGCTTC	CAATGGGGGTTCACCAGTCAATTGCCTCTTTGTTTTCCCCCATATGAATATCCTCCTTAG
STM2869	Y	Y		Y		Y	Y		Y		CDS	orgA	tkt	putative flagellar biosynthesis/type III secretory pathway protein	3013788	3014468	-	45	All Salmonella only	LT2_017	E06	-1.5	13	2e-08	TACTGGCCTTACAATATGCTCAAAAATATCCCAATACCGTCCCCGGTGCAGGCTGGAGCTGCTTC	GAATCGTACCCGGTATCACCTTATAACCTCCGCTTGCGTTTTTGTCATATGAATATCCTCCTTAG
STM2871	Y	Y		Y		Y	Y		Y		CDS	prgK	sctJ	cell invasion protein; lipoprotein, may link inner and outer membranes	3014996	3015754	-	46	All Salmonella only	LT2_017	F06	-0.9	13	0.001	AACGCTATTACGCTCATGATTCGTCGATATCTATATACTTTTCTGGTGCAGGCTGGAGCTGCTTC	ATGGGTAATGGCTGCCTATTCATTTGACGATTTCGCCTTATCATCCATATGAATATCCTCCTTAG
STM2872	Y	Y	Y	Y	Y	Y	Y		Y		CDS	prgJ	sctI	cell invasion protein; cytoplasmic	3015751	3016056	-	47	All Salmonella only	LT2_017	G06	-0.9	12	0.002	GTTATAAGGTGGATTATGTCGATTGCAACTATTGTCCCTGAGAATGTGCAGGCTGGAGCTGCTTC	ATAGATATCGACGAATCATGAGCGTAATAGCGTTTCAACAGCCCCCATATGAATATCCTCCTTAG
STM2873	Y	Y		Y		Y	Y		Y		CDS	prgI	sctF	cell invasion protein; cytoplasmic	3016075	3016317	-	46	All Salmonella only	LT2_017	H06	-1.8	11	6e-08	AATAAGGAAGTCATTATGGCAACACCTTGGTCAGGCTATCTGGATGTGCAGGCTGGAGCTGCTTC	CCACCTTATAACTGATTAACGGAAGTTCTGAATAATGGCAGCATCCATATGAATATCCTCCTTAG
STM2874	Y	?		Y		Y	Y		Y		CDS	prgH		cell invasion protein	3016342	3017520	-	49	All Salmonella only	LT2_017	A07	-1.4	9	9e-07	TCGCTAACAGTATATATGGAAACATCAAAAGAGAAGACGATAACAGTGCAGGCTGGAGCTGCTTC	CTTATTTACGTTAAATTAAAGTGGGCTTGGGAAATACCAATGGCCCATATGAATATCCTCCTTAG
STM2875	Y	Y		Y		Y	Y		Y		CDS	hilD	hilC, sprA	regulatory helix-turn-helix proteins, araC family	3017836	3018765	+	41	All Salmonella only	LT2_019	E10	0	11	1	CAACAAAGGGATAATATGGAAAATGTAACCTTTGTAAGTAATAGTGTGCAGGCTGGAGCTGCTTC	CAGATACAAAAAATGTTAATGGTTCGCCATTTTTATGAATGTCGACATATGAATATCCTCCTTAG
STM2876	Y	Y		Y		Y	Y		Y		CDS	hilA	iagA	invasion genes transcription activator	3019856	3021517	+	43	All Salmonella only	LT2_019	F10	-0.6	12	0.05	GAATACACTATTATCATGCCACATTTTAATCCTGTTCCTGTATCGGTGCAGGCTGGAGCTGCTTC	CTCCTCTCTCAGATTTTACCGTAATTTAATCAAGCGGGGATCCTGCATATGAATATCCTCCTTAG
STM2877	Y	Y		Y		Y	Y		Y		CDS	iagB		cell invasion protein	3021535	3022017	+	41	All Salmonella only	LT2_017	B07	0.9	11	0.1	TCTGAGAGAGGAGATATGCATTATTTTTTTATCATCGTAATCTGGGTGCAGGCTGGAGCTGCTTC	GCTATTTCTGTATAATTATTTGTTTGCCGCGATAGAAAGTCTTTTCATATGAATATCCTCCTTAG
STM2878	Y	Y	uv	Y	uv	Y	Y				CDS	sptP		protein tyrosine phosphate	3022071	3023702	-	44	Some or all Salmonella only	LT2_004	F03	0.6	12	0.1	CTGCAGGAATATGCTAAAGTATGAGGAGAGAAAATTGAATGTGCAGGCTGGAGCTGCTTC	TATGTTTTTATCAGCTTGCCGTCGTCATAAGCAACTGGGCCATATGAATATCCTCCTTAG
STM2879	Y	Y		Y		Y	Y		Y		CDS	sicP	sicB	chaparone, related to virulence	3023689	3024081	-	39	All Salmonella only	LT2_017	C07	0.5	13	0.2	CAAGAGGAAAGTAAATTGCAAGCACACCAGGATATTATCGCTAATGTGCAGGCTGGAGCTGCTTC	TTCAATTTTCTCTCCTCATACTTTAGCATATTCCTGCAGTATGTTCATATGAATATCCTCCTTAG
STM2880	Y	Y?		Y		Y	Y		Y		CDS			putative cytoplasmic protein	3024108	3024368	-	40	Some or all Salmonella only	LT2_017	D07	1	8	0.1	ATAAGATTAATTGTTATGAAAATCATCACACATGTAGTACCCGGTGTGCAGGCTGGAGCTGCTTC	CTTGAATTATATCTTTTATAAGATTGCTTCTTCAAATTTAATCTGCATATGAATATCCTCCTTAG
STM2881	Y	Y		Y		Y	Y		Y		CDS	iacP	sipF	putative acyl carrier protein	3024412	3024660	-	38	All Salmonella only	LT2_017	E07	0	13	1	ACCGGGAAAGATGCGATGAATATGGATATTGAAGCAAGAGTCAAAGTGCAGGCTGGAGCTGCTTC	AGCGAGAGAAAAATACTACACCCTGGACTCAAGACTTTTTTTAACCATATGAATATCCTCCTTAG
STM2882	Y	Y	Y	Y	uv	Y	Y				CDS	sipA	sspA	cell invasion protein	3024679	3026736	-	48	S. enterica only?	LT2_004	G03	0.9	14	6e-06	GATATTAATAATGGTTACAAGTGTAAGGACTCAGCCCCCCGTGCAGGCTGGAGCTGCTTC	TCCCGGTTAATTAACGCTGCATGTGCAAGCCATCAACGGTCATATGAATATCCTCCTTAG
STM2883	Y	Y	uv	Y	Y	Y	Y				CDS	sipD	sspD	cell invasion protein	3026755	3027786	-	47	Some or all Salmonella only	LT2_004	H03	-0.4	13	0.002	TGGGGATATTATGCTTAATATTCAAAATTATTCCGCTTCTGTGCAGGCTGGAGCTGCTTC	TCCTCTTCTGTTATCCTTGCAGGAAGCTTTTGGCGGTTTCCATATGAATATCCTCCTTAG
STM2884	Y	Y	Y	Y	Y	N	N				CDS	sipC	sspC	cell invasion protein	3027857	3029086	-	48	All Salmonella only	LT2_001	F05	-0.6	12	0.004	GGAGAAAAATATGTTAATTAGTAATGTGGGAATAAATCCCGTGCAGGCTGGAGCTGCTTC	ACCTTTCAGATTAAGCGCGAATATTGCCTGCGATAGCAGCCATATGAATATCCTCCTTAG
STM2885	Y	Y	Y	Y	Y	Y	Y				CDS	sipB	sspB	cell invasion protein	3029114	3030895	-	52	All Salmonella only	LT2_004	A04	-0.5	10	0.1	AGGAATAATTATGGTAAATGACGCAAGTAGCATTAGCCGTGTGCAGGCTGGAGCTGCTTC	TTGGCAGTTTTTATGCGCGACTCTGGCGCAGAATAAAACGCATATGAATATCCTCCTTAG
STM2886	Y	Y		Y		Y	Y		Y		CDS	sicA	spaT	surface presentation of antigens; secretory proteins	3030898	3031395	-	43	All Salmonella only	LT2_017	F07	-1.4	12	0.002	TAACAGGAGTAAGTAATGGATTATCAAAATAATGTCAGCGAAGAAGTGCAGGCTGGAGCTGCTTC	CGTCATTTACCATAATTATTCCTTTTCTTGTTCACTGTGCTGCTCCATATGAATATCCTCCTTAG
STM2887	Y	Y		Y		Y	Y		Y		CDS	spaS	sctU	surface presentation of antigens; secretory proteins	3031533	3032603	-	43	All Salmonella only	LT2_017	G07	-1.1	12	0.001	AGCGAGGGGCGACGCATGTCCTCGAATAAAACAGAAAAACCGACTGTGCAGGCTGGAGCTGCTTC	ACTGCCTTACGCGGCTCAATGCCGTACCTCGTTTTCTTGTGGCTGCATATGAATATCCTCCTTAG
STM2888	Y	Y		Y		Y	Y		Y		CDS	spaR	sctT	surface presentation of antigens; secretory proteins	3032590	3033381	-	49	All Salmonella only	LT2_017	H07	-1.2	13	0.001	GCTAAGGGGTAAAAAATGTTTTACGCGTTGTACTTTGAAATTCATGTGCAGGCTGGAGCTGCTTC	GTCGGTTTTTCTGTTTTATTCGAGGACATGCGTCGCCCCTCGCTCCATATGAATATCCTCCTTAG
STM2889	Y	Y		Y		Y	Y		Y		CDS	spaQ	sctS	surface presentation of antigens; secretory proteins	3033385	3033645	-	47	Other distributions	LT2_017	A08	-0.8	12	0.005	AGACGGGATAGTTAAATGGATGATTTAGTGTTTGCAGGTAATAAGGTGCAGGCTGGAGCTGCTTC	CGCGTAAAACATTTTTTACCCCTTAGCCAACGCCAGGAATATCACCATATGAATATCCTCCTTAG
STM2890	Y	Y		Y		Y	Y		Y		CDS	spaP	sctR	surface presentation of antigens; secretory proteins	3033671	3034345	-	41	All Salmonella only	LT2_017	B08	-1.7	13	7e-09	TGAGCGAGTCTGGTAATGGGGAATGATATCTCATTAATTGCCTTAGTGCAGGCTGGAGCTGCTTC	CGTCTCGTAATGATGTCATGTTGCAATGTCCATATACTGTAATATCATATGAATATCCTCCTTAG
STM2891	Y	Y	Y	Y	Y	Y	Y		Y		CDS	spaO	sctQ	surface presentation of antigens; secretory proteins	3034335	3035246	-	53	All Salmonella only	LT2_017	C08	-1.4	13	3e-09	GGAGGATGACGCCTGATGTCATTGCGTGTGAGACAGATTGATCGTGTGCAGGCTGGAGCTGCTTC	GCAATTAATGAGATATCATTCCCCATTACCAGACTCGCTCAGCCACATATGAATATCCTCCTTAG
STM2892	Y	Y		Y		Y	Y				CDS	invJ	spaN, sctP	surface presentation of antigens; secretory proteins	3035246	3036256	-	48	All Salmonella only	LT2_004	B04	-0.4	12	0.2	AGATAATTTAATGGGCGATGTGTCAGCTGTCAGTTCATCCGTGCAGGCTGGAGCTGCTTC	CGCAATGACATCAGGCGTCATCCTCCTCGCCAGATTGCTGCATATGAATATCCTCCTTAG
STM2893	Y	Y		Y		Y	Y		Y		CDS	invI	spaM, sctO	surface presentation of antigens; secretory proteins	3036256	3036699	-	43	All Salmonella only	LT2_017	D08	-1	12	0.0002	CGTTGAGCGGTATGAATGCATTCGCTGACCAGAATTAAAGTATTGGTGCAGGCTGGAGCTGCTTC	CTGACACATCGCCCATTAAATTATCTCCTCTGACTCGGCCTCTTCCATATGAATATCCTCCTTAG
STM2894	Y	Y		Y		Y	Y		Y		CDS	invC	spaL, sctN	surface presentation of antigens; secretory proteins	3036677	3037972	-	54	All Salmonella only	LT2_017	E08	-0.8	12	0.007	TCGGTCGCTAATGAGATGAAAACACCTCGTTTACTGCAATATCTGGTGCAGGCTGGAGCTGCTTC	CGCCGCTGCAATACTTTAATTCTGGTCAGCGAATGCATTCATACCCATATGAATATCCTCCTTAG
STM2895	Y	Y		Y		Y	Y		Y		CDS	invB	spaL	surface presentation of antigens; secretory proteins	3037969	3038376	-	44	All Salmonella only	LT2_017	F08	0.2	13	0.5	TTAAGGAAAAGATCTATGCAACATTTGGATATCGCTGAATTAGTTGTGCAGGCTGGAGCTGCTTC	GTAAACGAGGTGTTTTCATCTCATTAGCGACCGACTAAAAACTTCCATATGAATATCCTCCTTAG
STM2896	Y	Y	Y	Y	Y	Y	Y		Y		CDS	invA	sctV	invasion protein	3038400	3040457	-	46	All Salmonella only	LT2_017	G08	-1.1	11	0.03	AACAGGATACCTATAGTGCTGCTTTCTCTACTTAACAGTGCTCGTGTGCAGGCTGGAGCTGCTTC	TCCTTAATTAAGCCCTTATATTGTTTTTATAACATTCACTGACTTCATATGAATATCCTCCTTAG
STM2897	Y	Y	Y	Y		Y	Y	Y	Y		CDS	invE	sctW	invasion protein	3040482	3041600	-	45	All Salmonella only	LT2_017	H08	-0.6	12	0.0006	TCAGGAGGCAATTAAATGATTCCTGGCTCAACCTCCGGTATTTCAGTGCAGGCTGGAGCTGCTTC	CCTGTTAATATTAAATTAAGACAGCTTTTCAATAGTACGACGCTGCATATGAATATCCTCCTTAG
STM2898	Y	Y		Y		Y	Y		Y		CDS	invG	sctC	invasion protein; outer membrane	3041597	3043285	-	46	All Salmonella only	LT2_017	A09	-0.7	12	0.003	TCAATTGGCAGACAAATGAAGACACATATTCTTTTGGCCAGAGTGGTGCAGGCTGGAGCTGCTTC	AGGTTGAGCCAGGAATCATTTAATTGCCTCCTGACCTCTATCCAGCATATGAATATCCTCCTTAG
STM2899	Y	Y		Y		Y	Y		Y		CDS	invF		invasion protein	3043282	3043932	-	46	All Salmonella only	LT2_017	B09	-0.2	13	0.4	GCGCAAAAGCTGCATATGTCATTTTCTGAAAGCCGACACAATGAAGTGCAGGCTGGAGCTGCTTC	AAAGAATATGTGTCTTCATTTGTCTGCCAATTGAATAATATTTGACATATGAATATCCTCCTTAG
STM2900	Y	Y		Y		Y	Y		Y		CDS	invH		invasion protein	3044389	3044832	+	42	All Salmonella only	LT2_017	C09	-0.6	13	0.03	GTAGTTGGAGTTAATATGAAAAAATTTTATAGCTGTCTTCCTGTCGTGCAGGCTGGAGCTGCTTC	AACGGTGATATGGCCTTATAAGGCTTGCAGTCTTTCATGGGCAGCCATATGAATATCCTCCTTAG
invR	Y	Y		Y		Y	?		Y		RNA	invR		sRNA	3044924	3045014	+		not done	LT2_025	A12	1.1	8	0.02	GCCACTTAATATCAATATAATTATTATAGCTATGGTCACTTTTACGTGCAGGCTGGAGCTGCTTC	TATTTCCCAAGTCTGGGAGGCCGTTCTTTATCACAAATAAAAAAACATATGAATATCCTCCTTAG
STM2901	Y	N		Y		Y	Y		Y		CDS			putative cytoplasmic protein	3045263	3045712	+	43	Other distributions	LT2_017	D09	-0.3	6	0.6	CTATAAGGTGATTGAATGGATACGACAGAAGAACTAAACGGAACCGTGCAGGCTGGAGCTGCTTC	GCTGAATTGTGTCCATCAAAAGGATGTCCATTGTATACGATCTTTCATATGAATATCCTCCTTAG
STM2902	Y	?		Y		Y	Y		Y		CDS			putative cytoplasmic protein	3045697	3046044	+	37	Other distributions	LT2_017	E09	0.1	13	0.8	TAAAGATCGTATACAATGGACATCCTTTTGATGGACACAATTCAGGTGCAGGCTGGAGCTGCTTC	TCGACATATTTTTCATTAATCATAAAGCCATTTCCCAGCTTTCGCCATATGAATATCCTCCTTAG
STM2903	Y	Y		Y		Y	Y		Y		CDS			putative cytoplasmic protein	3046317	3046643	-	31	Some Salmonella only	LT2_017	F09	0.9	12	0.0005	TATTGAGGTTCCATAATGGAAGAAGTTAACTCTGAATTCACAATCGTGCAGGCTGGAGCTGCTTC	ATAGGTACCGGTATATTACCAAATTGATTCTGCCAGATATCCCGCCATATGAATATCCTCCTTAG
STM2904	N	N		Y?		Y	Y		Y		CDS			putative ABC-type transport system	3047332	3047622	+	48	Subspecies 1 only?	LT2_017	G09	-0.4	5	0.09	TTCATAAACAGGAGGATGAAAACCATGCCTCAGATAGCTATAGAAGTGCAGGCTGGAGCTGCTTC	GCCAGTCTGTAAACATCATTTCTTCATGTCCGGCAGGGCGAAAGCCATATGAATATCCTCCTTAG
STM2905	Y	Y		Y		Y	Y		Y		CDS			putative acetyltransferase	3047619	3048146	+	47	Subspecies 1 only	LT2_017	H09	0.6	13	0.01	GCCGGACATGAAGAAATGATGTTTACAGACTGGCATGAGGCCGCGGTGCAGGCTGGAGCTGCTTC	CAAAGCCTCATGTTGTCATAACCTACCAGATGCAGATAAAGCAGCCATATGAATATCCTCCTTAG
STM2906	Y	Y		Y		Y	Y		Y		CDS			putative cytoplasmic protein	3048219	3048407	-	55	All Salmonella only	LT2_017	A10	0.9	13	4e-06	GTAGTGGAAACAGCGATGTTCCGTATCAAAACCTTGCTGGGCGGCGTGCAGGCTGGAGCTGCTTC	CCACCGGAGCACTCGTTATACGAGCCTGACGCTGGTCGGCATTGCCATATGAATATCCTCCTTAG
STM2907	Y	Y	Y	Y	Y	N	N				CDS	pphB	prpB	serine/threonine specific protein phosphatase 2	3048771	3049427	+	42	Some Salmonella only	LT2_001	G05	0.1	8	0.7	TAGGAACATCATGGAATTAATTCGTTATGCTGACATCAACGTGCAGGCTGGAGCTGCTTC	TATTTCCAGATTACTTTATTTTAAAAAAAGACAGATTGCCCATATGAATATCCTCCTTAG
STM2908	Y	N		Y		Y	Y		Y		CDS			putative cytoplasmic protein	3049599	3050120	-	43	Some or all Salmonella only	LT2_017	B10	-0.4	5	0.2	AACAGGGGTGATACTTTGAAAACAACTCTCAGCCAGCCTTTCATTGTGCAGGCTGGAGCTGCTTC	ATCCGACGCAGGTAGTTACTCGATCGCCTGAGAAGAGTAAAGATCCATATGAATATCCTCCTTAG
STM2912	Y	Y		Y		Y	Y				CDS			putative transcriptional regulators, LysR family	3054575	3055507	+	55	All Salmonella only	LT2_004	C04	0.8	13	0.001	GGAGCTCGCCATGCTCAATTTGCAGCGTATGTCGCTGTTTGTGCAGGCTGGAGCTGCTTC	CCCGGACTGGCTACGATGATGGGGCGTGCTCCCCGCAATCCATATGAATATCCTCCTTAG
STM2918	Y	Y	Y	Y	Y	Y	Y	Y	Y	Y	CDS	ygbJ		3-hydroxyisobutyrate dehydrogenase	3060704	3061627	-	60	Other distributions	LT2_008	B01	0.4	9	0.2	TGGAGTGATAATGACAACAGGAACCGATTTTCATGTCGGCGTGCAGGCTGGAGCTGCTTC	ACGCCAATTTTTAACATGACGGCTCCTCAGGCGTGACGCCCATATGAATATCCTCCTTAG
STM2924	Y	Y		Y		Y	Y		Y		CDS	rpoS	dpeB, abrD	sigma S (sigma 38) factor of RNA polymerase, major sigmafactor during stationary phase	3065494	3066486	-	52	All nine genomes	LT2_019	G10	-2.6	13	6e-10	GGTAGGAGCCACCTTTTGAGTCAGAATACGCTGAAAGTTCATGATGTGCAGGCTGGAGCTGCTTC	TTTTGACAAGGGTACTTACTCGCGGAACAGCGCTTCGATATTCAGCATATGAATATCCTCCTTAG
STM2945	Y	Y	Y	Y	Y	Y	Y				CDS	sopD	ygcC	secreted protein in the Sop family; transferred to eukaryotic cells	3087148	3088101	+	41	Some or all Salmonella only	LT2_004	D04	0.9	12	0.0001	GGAAAATATTATGCCAGTCACTTTAAGCTTCGGTAATCATGTGCAGGCTGGAGCTGCTTC	CTGACTATCTTTATGTCAGTAATATATTACGACTGCACCCCATATGAATATCCTCCTTAG
STM2950	Y	Y		Y		Y	Y		Y		CDS			putative metal-dependent hydrolases of the beta-lactamase superfamily II	3093384	3094181	-	51	Some Salmonella only	LT2_013	B10	0.1	14	0.7	AGACAGGAGAAGGCCATGGCGTTAAGGATCAGGGTATTGCTCGAAGTGCAGGCTGGAGCTGCTTC	GTCCAGCGCGTGGTGTTAAAAGCGCAGTACATCACCGGTTGCAGGCATATGAATATCCTCCTTAG
STM2958	Y	Y		Y		Y	?		Y		CDS	barA		sensory histidine kinase	3106519	3109275	+	53	All nine genomes	LT2_019	H10	-1.1	13	4e-05	CCATAACGGAACTCCATGACCAACTACAGCCTGCGCGCACGCATGGTGCAGGCTGGAGCTGCTTC	GCCATCCGGCGAATATCAGCCTAATATCTTCTTCGCTTCACGCGCCATATGAATATCCTCCTTAG
csrB	Y	Y		Y		Y	Y		Y		RNA	csrB		sRNA	3116696	3117050	-	53	not done	LT2_025	A07	-0.3	13	0.6	CGCGAAGAATAACAAAAAAAAGGGAGCACTGTATAAACAGTGCTCGTGCAGGCTGGAGCTGCTTC	CTGTAAGCGTCTTGTAAGACAAGGTGAAACAGGCGATTCTATCTTCATATGAATATCCTCCTTAG
gcvB	Y	Y		Y		Y	N		N		RNA	gcvB		sRNA	3135333	3135492	+		not done	LT2_025	A10	-0.3	9	0.2	AATACCTATAGTGGCGGCACTTCCTGAGCCGGAACGAAAAGTTTTGTGCAGGCTGGAGCTGCTTC	ATACAAAAAAAAGCACCGCAATATGGCGGTGCTACATTAATCACTCATATGAATATCCTCCTTAG
STM2986	Y	Y		Y		Y	Y		Y		CDS			putative integral membrane protein	3137904	3138791	+	42	All Salmonella only	LT2_013	C10	0.7	14	3e-05	CTGCGTAGCGGTACCATGTTTGTGGTACTGGCATTTATATTATGGGTGCAGGCTGGAGCTGCTTC	GCCCTGCGCCCTTCGTTAGCGAAAGAAGCGCTGTACCCTGCCGAACATATGAATATCCTCCTTAG
STM2998	Y	Y	Y	Y	Y	Y	Y	Y	Y	Y	CDS	ygdB		putative periplasmic protein	3156404	3156811	-	56	Other distributions	LT2_008	C01	-1.7	14	5e-11	GATTTAATCTGTGAATCGGGAACGTGGCGCTTCTTCGCTAGTGCAGGCTGGAGCTGCTTC	CGTTGTAAATTCAGGGGATGCGACATAACGCCACCTCTTTCATATGAATATCCTCCTTAG
sraE	Y	Y		Y		N?	N		Y		RNA	sraE		unconfirmed sRNA	3170122	3170243	-		not done	LT2_025	C12	0.4	14	0.09	GTTGCGTAACAGGAGCGATAGCAAAATAGGTTCGAAAAAAAACCTGTGCAGGCTGGAGCTGCTTC	TTGCATTTCCGTTTATTCCTTTGCGTTTTCGGACTGGCGATGCAGCATATGAATATCCTCCTTAG
rygB	Y	Y?		Y		Y	Y		Y		RNA	omrB	rygB	sRNA	3170321	3170445	-		not done	LT2_025	C05	0.3	14	0.2	TAAATTATCCGTTACTGTTACAGGTTCAGGCGAAACAAAAAAAAAGTGCAGGCTGGAGCTGCTTC	GTTACAGTTTGCGAAGCGCTGTTGCGATTGTCTGCTGGCAGGCCACATATGAATATCCTCCTTAG
STM3026	Y	Y	Y	Y	Y	N	N				CDS			putative outer membrane protein	3186654	3187730	-	40	Some Salmonella only?	LT2_001	H05	-0.9	13	0.0001	GGGCGACATCATGACAGAATGGATTTTTAATCTGAAAACAGTGCAGGCTGGAGCTGCTTC	GCCCCCCCGATTAGTTATAGGTAACAGTAACGGGTATTGCCATATGAATATCCTCCTTAG
STM3027	Y	Y	Y	Y	Y	Y	Y	Y	Y	Y	CDS	stdC		putative fimbrial chaparone protein	3187727	3188470	-	59	Subspecies 1 only?	LT2_008	D01	-0.5	13	0.1	GAGAAAACAGGTGAAAAACAGCAGAAGAAGCCGTGTGATTGTGCAGGCTGGAGCTGCTTC	ATCCATTCTGTCATGATGTCGCCCCTGCGTCCTTAAACGCCATATGAATATCCTCCTTAG
STM3028	Y	Y	Y	Y	Y	Y	Y	Y	Y	Y	CDS	stdB		putative outer membrane usher protein	3188511	3191000	-	61	S. enterica only	LT2_008	E01	-1.5	13	3e-07	GCGCCATGCCATGAAAATTACCCGGCTTGCCATTCTGATTGTGCAGGCTGGAGCTGCTTC	AGGGATATTTTTATCTGCAGGGCAGTAACAGCGGCCCCCGCATATGAATATCCTCCTTAG
STM3029	Y	Y	Y	Y	Y	Y	Y	Y	Y	Y	CDS	stdA		putative fimbrial-like protein	3191120	3191680	-		Subspecies 1 only?	LT2_008	F01	-0.2	14	0.04
STM3030	Y	Y	Y	Y	Y	N	N				CDS			putative periplasmic protein	3192423	3193055	-	45	Subspecies 1 only	LT2_001	A06	0.3	14	0.09	ATGATGGATTATGAAAAGCCATATTATGCCAGGCGTTGCGGTGCAGGCTGGAGCTGCTTC	CTGGGGGATATTAATGCGCGGCGTCGTGCTGCACGGAGTGCATATGAATATCCTCCTTAG
STM3035	Y	Y		Y		Y	Y		Y		CDS			putative periplasmic protein	3195958	3196209	+	49	Some or all Salmonella only	LT2_013	D10	0.6	12	0.003	AATACCATGCAAACAATGCATAAAAAACATATGTGCCCATGGCTTGTGCAGGCTGGAGCTGCTTC	GGTCGTCGCTGACGATCACTTTGACATGGAGAATTTTGTACTCACCATATGAATATCCTCCTTAG
STM3036	Y	Y	Y	Y	Y	Y	Y	Y	Y	Y	CDS			putative inner membrane protein	3196484	3197290	+	51	Some or all Salmonella only	LT2_002	B05	0.8	10	0.005	CTTTCCGGAGATGATAATGAAGGTAAATGCATGGACAATTGTGCAGGCTGGAGCTGCTTC	AATGACTTTATCATTCAGCCCGCAGCACAACGATGCCCGGCATATGAATATCCTCCTTAG
STM3047	Y	Y		Y		Y	Y		Y		CDS	ygfY		putative cytoplasmic protein	3206402	3206668	-	44	All nine genomes	LT2_025	E09	-2.1	12	2e-08	CGAGGCAGGAAGAACATGGATATTCACAATAAAGCACGTATTCACGTGCAGGCTGGAGCTGCTTC	CATGAGACGCGTAAATCAGATTGCCACAGGACCACGTTCCCGATTCATATGAATATCCTCCTTAG
STM3050	Y	Y		Y		Y	Y		Y		CDS	yqfB		putative cytoplasmic protein	3208837	3209148	-	45	All nine genomes?	LT2_025	G04	1.3	11	7e-08	CAGGGGGATAACCACATGCAGCCAAACGACATTACTTTCTTTCAAGTGCAGGCTGGAGCTGCTTC	ACGCGTTCATATTTATCAAAGGCATTTAAAATCAATCACATAAAACATATGAATATCCTCCTTAG
STM3052	Y	Y		Y		Y	Y		Y		CDS			putative outer membrane protein	3210788	3211681	-	43	Some Salmonella only	LT2_013	E10	0.7	13	0.0004	TACCTGGAGGGAATAATGAAACGATTTATATTTCTGCCATTAATGGTGCAGGCTGGAGCTGCTTC	CACTTTGAACGAGTCTTACCAGGTCTTACCTATTTTAAATTCCCACATATGAATATCCTCCTTAG
rygC	Y	Y		Y		Y	Y		Y		RNA	rygC		sRNA	3222913	3223065	+		not done	LT2_025	C06	0.6	9	0.1	CCAAAATTTGGGAGTGGTAGCCGTGTTTTGTCGATTGACAGCGTCGTGCAGGCTGGAGCTGCTTC	GAAACGGGAAAGCCCCTACCGAGGCAGGGGCTCTAAAAAGGAAAGCATATGAATATCCTCCTTAG
STM3080	Y	Y		Y		Y	Y		Y		CDS			putative mannitol dehydrogenase	3241814	3242287	-	41	Some Salmonella only	LT2_013	F10	0.3	12	0.2	TAGGATAACTATAGTATGCTATATGGAAATATAGAGCAGCTTACTGTGCAGGCTGGAGCTGCTTC	CTTCGCCTGACAAGACTAGCTTGACTCGCTAAATGCCGTGGCCGGCATATGAATATCCTCCTTAG
STM3083	Y	Y		Y		Y	Y		Y		CDS			putative Mannitol dehydrogenase	3244366	3245838	-	51	Some Salmonella only	LT2_013	G10	0.6	12	4e-05	GAGTGGGAAAAATTCATGGACACCATAGCTCGCCAGTTAGACGCCGTGCAGGCTGGAGCTGCTTC	TAAGCGTTTTCATACTTAACCCTTTGAAGATAAACGGTGAATGGTCATATGAATATCCTCCTTAG
STM3084.S	Y	Y		Y		Y	Y		Y		CDS	-		putative regulatory protein	3247098	3247847	-		not done	LT2_013	H10	0.3	13	0.3	TACATAGGTATGTGCATGGAACAAATTTTAACCAAGCGGCGCTATGTGCAGGCTGGAGCTGCTTC	GCCTGAAAATAGCCGTCAGGTGGCGAAGAAAAAATCATCAAAATCCATATGAATATCCTCCTTAG
STM3087	Y	N		Y		Y	Y		Y		CDS	yqgB		putative inner membrane protein	3250912	3251043	-	45	All nine genomes?	LT2_025	G08	-1.4	6	0.004	CGTGTTTACAATGATATGAAAAAGAAACCGGTCGCGCAGGCGGAGGTGCAGGCTGGAGCTGCTTC	CAGACATAGCGAACCTCAATTTTTATTAGCAAGTGTAAAACAGTTCATATGAATATCCTCCTTAG
STM3089	Y	Y		Y		Y	Y		Y		CDS	yqgD		putative inner membrane protein	3251338	3251637	-	45	All nine genomes	LT2_025	F04	-4.2	10	1e-11	TTGTGCGGAATAGTCATGACAGAAGATTCTACCATGAGTCTGAAGGTGCAGGCTGGAGCTGCTTC	AGCCAAAGCAACGTTTTAACCCGGCTGGAAGTGGCGACACGAAGACATATGAATATCCTCCTTAG
STM3098	Y	Y		Y		Y	Y		Y		CDS			putative transcriptional regulator	3259128	3259814	-	57	All Salmonella only	LT2_019	A11	-0.3	14	0.1	CGAAGCCATTTAACGATGTCATCACAACCGAATCAAAGCCTGATAGTGCAGGCTGGAGCTGCTTC	TCACGGTTGCCAGGCTTACTGGGCAATAAGCTGGTTTAGTGCCTTCATATGAATATCCTCCTTAG
STM3117	Y	Y		Y		Y	?		Y		CDS			putative lactoylglutathione lyase	3276380	3276814	-	38	Some Salmonella only	LT2_013	A11	0.2	9	0.4	TTTAAAAGTAGGTTAATGCTATTTTTTAATGTAGCATCCCTAAAAGTGCAGGCTGGAGCTGCTTC	TAGTAAGTTTTAACATTAAACATACTGCGAAATTTCAATTAAGTTCATATGAATATCCTCCTTAG
STM3118	Y	Y	Y	Y	Y	N	N				CDS			putative acetyl-CoA hydrolase	3276825	3278150	-	45	Some Salmonella only	LT2_001	B06	0	6	1	GTTTAGAGTCATGATGAATGTTAATGCAGTGTATGCCGAAGTGCAGGCTGGAGCTGCTTC	TAACCTACTTTTAAATCAGATGCATTTTTTTTGCATCTACCATATGAATATCCTCCTTAG
STM3119	Y	Y	Y	Y	Y	Y	Y	Y	Y	Y	CDS			putative monoamine oxidase	3278175	3278702	-	50	Some Salmonella only?	LT2_008	G01	-1.9	12	7e-08	GGAATTGATTATGAACACGTTATTACCCGCTTATAAAACCGTGCAGGCTGGAGCTGCTTC	GGGCGATTTCTCAATAAGCGGCGTCTTCTTCAGGCGAACACATATGAATATCCTCCTTAG
STM3120	Y	Y		Y		Y	Y				CDS			purative citrate lyase	3278726	3279568	-	50	Some Salmonella only	LT2_004	E04	-2.4	11	1e-06	GAGGTGCAATATGCCCGATATTTCTCATACACCGACACGTGTGCAGGCTGGAGCTGCTTC	GTTAATAAAATCAGGAAAAGATCCCTGCCCGGGCGAGTAACATATGAATATCCTCCTTAG
STM3121	Y	Y	Y	Y	Y	Y	Y	Y	Y	Y	CDS			putative transcriptional regulator, LysR family	3279660	3280538	+	52	Some Salmonella only	LT2_008	H01	-1.4	12	1e-05	GGAGATGAGGATGGAACTGCGCCATATTCGCTATTTTCTCGTGCAGGCTGGAGCTGCTTC	ATAACCGCATTCAGCCAGTGACTTTCAGGATGAAGTTTCTCATATGAATATCCTCCTTAG
STM3125	Y	Y		Y		Y	Y		Y		CDS			putative cytoplasmic protein	3284877	3285434	-	46	S. enterica only	LT2_013	B11	0.2	12	0.4	AAGAGATGACGCCAGATGTCCTCCGTCCCCTGGTTTAAGAGCACAGTGCAGGCTGGAGCTGCTTC	CAATAAAATGTCATATTATCTGGCGTCGGTATCCTGTTGCAGCCACATATGAATATCCTCCTTAG
STM3130	Y	Y		Y		Y	Y		Y		CDS			putative cytoplasmic protein	3290592	3290972	-	51	All Salmonella only	LT2_013	C11	0.3	13	0.04	CCAGATAGGGAAATGATGATGACACCAACCATTCCGGTCGCGCTAGTGCAGGCTGGAGCTGCTTC	TTCCTTCCTGCATTACTAGCGCCATCTACCGTTAGAGTAGGCTATCATATGAATATCCTCCTTAG
STM3133	Y	Y	Y	Y	Y	Y	Y	Y	Y	Y	CDS			putative amidohydrolase	3293145	3294023	-	44	All Salmonella only	LT2_008	A02	-0.4	12	0.4	GGATATCACGATGCCACGTAATTTTACTGTTTCAGCCTGTGTGCAGGCTGGAGCTGCTTC	ACACATTCTGTTATTTAATGTGTGATGGCCAGATATTATACATATGAATATCCTCCTTAG
STM3138	Y	Y	Y	Y	Y	Y	Y	Y	Y	Y	CDS			putative methyl-accepting chemotaxis protein	3300619	3301677	-	43	All Salmonella only	LT2_008	B02	0.4	13	0.02	AGAATGGTATATGTTTAAAAAAGTATTAGGCTTGCGCCACGTGCAGGCTGGAGCTGCTTC	ACTTATGACTTCACAGTGTGGTTTCTTTTAACAAATCGACCATATGAATATCCTCCTTAG
STM3142	Y	Y		Y		Y	Y		Y		CDS			putative ferrichrome-binding periplasmic protein	3306074	3307126	-	54	Some Salmonella only	LT2_013	D11	0.3	13	0.1	TATGGGGCGAAACCTATGAATAAATTTTTGCGCCAGCTCTCTCTGGTGCAGGCTGGAGCTGCTTC	CAGCCAGTATTCGCATTATTGTACGCCCTGATAGTCAGTACGGTACATATGAATATCCTCCTTAG
STM3152	Y	Y		Y		Y	Y		Y		CDS	mcpB		putative methyl-accepting chemotaxis protein	3314324	3315967	-	57	All Salmonella only?	LT2_019	B11	-0.1	12	0.8	AGCAAGGAAATTCATATGCGTTTGCTGCAAAACTTTACTATTCGTGTGCAGGCTGGAGCTGCTTC	CTTTTTTGCTTCACATCAGAAGGAAACCCATTCATCAGTAGACTGCATATGAATATCCTCCTTAG
STM3154	Y	Y		Y		Y	Y		Y		CDS			putative ATP-dependent RNA helicase-like protein	3317048	3317563	-	43	All Salmonella only	LT2_013	E11	0.3	13	0.2	TTAAAATCAAAAAAAATGGAGCCTGCTATGAACAGTATTTTTTATGTGCAGGCTGGAGCTGCTTC	CTAATGGGATAGGCTCTAAATCTCATCCGGGTTAACCTGCGGGCGCATATGAATATCCTCCTTAG
STM3155	Y	N		Y		Y	Y		Y		CDS			putative cytoplasmic protein	3317655	3318065	+	43	All Salmonella only	LT2_017	C10	-1.7	6	0.0001	AAAGGATATTTAGTCATGCTTCCTGAGCATCTGGTTTCCTCTCATGTGCAGGCTGGAGCTGCTTC	TAAACGTTATTGTCTTCAACTTCTTTCATCTTTATCTTCCAGTGACATATGAATATCCTCCTTAG
STM3160	Y	Y		Y		Y	Y		Y		CDS			putative inner membrane protein	3320736	3320885	-	38	All nine genomes?	LT2_025	G05	0.2	13	0.2	CAGGTGGCTTTTTTAATGCGTAAGCGCAAAGAAAAAGCAGTAAAGGTGCAGGCTGGAGCTGCTTC	GTCTGCATCAAATTATTACCCACTCTGTATCTCCAGGACGCAAATCATATGAATATCCTCCTTAG
STM3169	Y	Y		Y		Y	Y		Y		CDS			putative dicarboxylate-binding periplasmic protein	3331597	3332580	+	52	Some Salmonella only	LT2_013	F11	-0.5	13	0.005	TATAAGGAAGCAGATATGAAAAACACACGTTCATTCACAACATCAGTGCAGGCTGGAGCTGCTTC	CCCTGCCCGGCAGATTTACATATTCTCGATGTATTCCAGATCCTTCATATGAATATCCTCCTTAG
STM3175	Y	Y		Y		Y	Y		Y		CDS			putative bacterial regulatory helix-turn-helix proteins, araC family	3339316	3340182	-	58	Other distributions	LT2_019	C11	0	14	0.8	CACAAGGAGGCAGTGATGAATGACCTGATCAGCGCGGCTTATTCCGTGCAGGCTGGAGCTGCTTC	CAGGTGGCGAGGAAGTTAACGAAGCGGCAGATAGATATCCGTCAGCATATGAATATCCTCCTTAG
STM3193	Y	Y		Y		Y	Y		Y		CDS			putative thiol-disulfide isomerase and thioredoxin	3356317	3356988	+	46	All Salmonella only	LT2_013	G11	-0.4	12	0.2	CGGGAAGGAATTAATATGTCATCTAAATGGATTACCTCTTTATTTGTGCAGGCTGGAGCTGCTTC	TAATCGTTTCCCTGCTTATTTTTTAGTGGCCAGTTCCCGAACGAGCATATGAATATCCTCCTTAG
rygD	Y	Y		Y		Y	?		Y		RNA	rygD		sRNA	3362328	3362490	-		not done	LT2_025	C07	0.5	13	0.08	CGGGAAAGCCCCTCCCGAGGAAGGGGCTTTAATAAGGAAAGGGTTGTGCAGGCTGGAGCTGCTTC	GCTGATTTTGAAGGCGCGTCGGACATTTTGTTTCGACGCGTATCTCATATGAATATCCTCCTTAG
STM3216	Y	Y		Y		Y	?		Y		CDS	mcpC		putative methyl-accepting chemotaxis protein	3380802	3382367	-	51	All Salmonella only	LT2_019	D11	0.2	13	0.2	TCCCAGGGAGAAAATATGTTTTTGCATAACATTAAAATACGTTCAGTGCAGGCTGGAGCTGCTTC	AATCGCCGAACTGGATTAAGCGGGCTGCGTGTCCTCTTCGCGGACCATATGAATATCCTCCTTAG
sraF	Y	Y		Y		Y	Y		Y		RNA	sraF		sRNA	3392066	3392258	+		not done	LT2_025	D01	0.7	12	5e-05	ATTGACTCTACGCGTGGCCTGTCATACTTTGTTACGCGCAAAGGGGTGCAGGCTGGAGCTGCTTC	TACCAACAGTATTCATTATTTCTCCCTATGCAAAAAAAAAAAACGCATATGAATATCCTCCTTAG
STM3227	Y	Y	Y	Y	Y	Y	Y	Y	Y	Y	CDS	yqjB		putative outer membrane protein	3395860	3396243	+	51	Other distributions	LT2_008	C02	-0.4	12	0.2	GGGATAACTTATGCTTAAACCACGCATAACTGCCCGACAAGTGCAGGCTGGAGCTGCTTC	TTCCTGGAGATTAGCCAAAGCGGTGTGAGCTTTCCCGTAACATATGAATATCCTCCTTAG
STM3228	Y	Y		Y		Y	Y				CDS	yqjC		putative periplasmic protein	3396388	3396756	+	48	Other distributions	LT2_004	F04	0.3	13	0.04	AAGTTCAGGAATGAAATACCGCATCGCTTTGGCTATCACGGTGCAGGCTGGAGCTGCTTC	CGGCGTTAATTTAGTAGTCTCTGGCCTCAAGTTTTTTTAGCATATGAATATCCTCCTTAG
STM3245	Y	Y		Y		N?	N		Y		CDS	tdcA		transcriptional activator of tdc operon (LysR family)	3412473	3413411	-	45	All nine genomes	LT2_025	F01	0.5	13	0.2	TTCAGAGCGGTAGATATGAATACTCTTGTTCTCCCTAAAACACAGGTGCAGGCTGGAGCTGCTTC	TATGTTTATTCCATATCATTCAATTTCTATTAACTGCCTGCGTCTCATATGAATATCCTCCTTAG
STM3251	Y	Y	Y	Y	Y	Y	Y	Y	Y	Y	CDS			putative sugar kinase, ribokinase family	3420480	3421427	-	48	Subspecies 1 only?	LT2_002	C05	0	11	0.9	AGGACAACGCATGAACATAACAATCGCAACATTGGGTGAAGTGCAGGCTGGAGCTGCTTC	TCACCTTTACTTAATTCTGCTGCCTCATCAATTCTTTAATCATATGAATATCCTCCTTAG
STM3252	Y	Y	Y	Y	Y	Y	Y	Y	Y	Y	CDS	agaR		aga operon transcriptional repressor (DeoR family)	3421438	3422271	-	52	Subspecies 1 only	LT2_002	D05	-0.4	10	0.2	AGGGTATGTTGTGGCAAAACCATCTACCAGCCTGTTGAAAGTGCAGGCTGGAGCTGCTTC	GCGTTGTCCTTCATCTTGCCTGATGCAGGGTCGGGTTTATCATATGAATATCCTCCTTAG
STM3253	Y	Y	Y	Y	Y	Y	Y	Y	Y	Y	CDS		gatY	putative fructose/tagatose biphosphate aldolase	3422605	3423459	+	51	Other distributions	LT2_002	E05	0.2	13	0.2	GGAGACCACTATGTTCATTATTTCCAGTAAAAATATGCTCGTGCAGGCTGGAGCTGCTTC	AGGCGATTCCTCACAGTTGCCCTTCACAGCCGCAAACATGCATATGAATATCCTCCTTAG
STM3254	Y	N	Y	Y	Y	Y	Y	Y	Y	Y	CDS			putative fructose-1-phosphate kinase	3423470	3424384	+	43	Subspecies 1 only	LT2_008	D02	-0.5	5	0.2	CGCGATTGATATGAATATATTTAGCGATCCTTTACAGCCAGTGCAGGCTGGAGCTGCTTC	GTAATTTAACCTACAGCTTTCTGACGTGGATTTGCGAAAGCATATGAATATCCTCCTTAG
STM3277	Y	Y		Y		Y	Y		Y		CDS			putative inner membrane protein	3443318	3444037	-	47	Some Salmonella only	LT2_013	H11	0.2	12	0.3	AAGCGGAATACGAAAATGGGGCGTAAAGGACTACTCGCTATTGTAGTGCAGGCTGGAGCTGCTTC	ATTTAGCGATGGATGTTAAGGAAGAGTTGTTGGGCTGATTTTATACATATGAATATCCTCCTTAG
STM3278	Y	Y		Y		Y	Y		Y		CDS			putative cytoplasmic protein	3444196	3444726	+	40	Some Salmonella only	LT2_013	A12	0.7	12	0.009	CCAGAGAAAATCATCATGAGTGAACCTGCTTCCTTTTTTCTTCATGTGCAGGCTGGAGCTGCTTC	GTCCGCGAAATGGTATCAAATAAAACCCTGTTTATTATAAAGTTCCATATGAATATCCTCCTTAG
sraH	Y	Y		Y		Y	Y		Y		RNA	sraH		sRNA	3490370	3490442	-		not done	LT2_025	D02	0.4	14	0.08	TAAATGATTCATGTAACAAATCATTTAGGATTTGCTATCTTAACTGTGCAGGCTGGAGCTGCTTC	GGTGCGCGAATACTGCGCCAACACCAGGGAAATCGTGGCTGCGCCCATATGAATATCCTCCTTAG
STM3339	Y	Y	Y	Y	Y	Y	Y	Y	Y	Y	CDS	nanA	npl	N-acetylneuraminate lyase (aldolase)	3508119	3509012	-	54	Other distributions	LT2_008	E02	-1.2	12	0.0001	AGAGGTAGGTATGGCAAAAGCATTGCAAGGCGTAATGGCGGTGCAGGCTGGAGCTGCTTC	CATTATGCTGTTACGCCTTTTCTTCCATCAGTTGTTGAGCCATATGAATATCCTCCTTAG
STM3342	Y	Y		Y		Y	Y				CDS	sspA	ssp, pog	stringent starvation protein A, regulator of transcription	3510553	3511191	-	52	All nine genomes	LT2_004	G04	-0.6	13	0.03	GGAGGTTTTCATGGCTGTCGCTGCCAACAAACGTTCGGTAGTGCAGGCTGGAGCTGCTTC	TCCATACAGGTTAACCCCGACCGAGGCGCATTTCACGTTCCATATGAATATCCTCCTTAG
STM3350	Y	Y		Y		Y	Y		Y		CDS			putative inner membrane protein	3517981	3518712	-	54	S. enterica only	LT2_013	B12	0.9	13	2e-05	AATGAGGACACAGTAATGAGTGAAATGGTTGCGTTTCGGCAAGGTGTGCAGGCTGGAGCTGCTTC	CGCGTCGTTCGACGACTAGTCAATAAAGACTGGCCCTGCCGGAAACATATGAATATCCTCCTTAG
STM3355	Y	Y		Y		Y	Y		Y		CDS			putative tartrate dehydratase alpha subunit	3522864	3523763	-	52	Other distributions	LT2_013	C12	0.1	13	0.6	GACTAAGGAGCATTTATGAGCAAAAGTGAACAGATATCCCATATGGTGCAGGCTGGAGCTGCTTC	GGATTTTTTTAGTCATCAGAAATTCACTCCGCTGTGAGACGTAATCATATGAATATCCTCCTTAG
STM3357	Y	Y	Y	Y	Y	Y	Y	Y	Y	Y	CDS			putative regulatory protein, gntR family	3525275	3525940	-	50	Other distributions	LT2_008	F02	0.3	13	0.04	GATTGGGAAAGTGCAGAAGCCTAAGTTAGGGAAGATTAAGGTGCAGGCTGGAGCTGCTTC	GGCGAAAAGATCAGGCAGAAGGGTCACCAACATAGCGGGTCATATGAATATCCTCCTTAG
STM3363	Y	Y		Y		Y	Y		Y		CDS	yhcO		putative cytoplasmic protein	3529556	3529828	-	45	All nine genomes?	LT2_025	G12	0.6	13	0.004	GGATGGTGGCTGGCTATGAATGTCTATACTTTTGATTTTAATGATGTGCAGGCTGGAGCTGCTTC	CTTTTTTATGCTTTTTCAATGCCGGACATTAAACCGTAGCCGCCCCATATGAATATCCTCCTTAG
STM3387	Y	Y		Y		Y	Y		Y		CDS	yhdU		putative periplasmic protein	3557611	3557775	+	42	Other distributions	LT2_013	D12	0.5	13	0.6	ACACAGGATTTGACGATGATACGTAAGTATTGGTGGCTGGTTGTTGTGCAGGCTGGAGCTGCTTC	AAATCGCCCGGTTCGCTACTCCAGATCGGTACAATTGATCAATTTCATATGAATATCCTCCTTAG
STM3388	Y	Y	Y	Y	Y	N	N				CDS			putative membrane domain involved in signal transduction; Diguanylate cyclase/phosphodiesterase domain 1; Diguanylate cyclase/phosphodiesterase domain 2	3557926	3560025	+	54	All Salmonella only	LT2_001	D06	0.3	8	0.6	CTAATGATACATGCCGGTTAGTGAGTACAACCACATCCTTGTGCAGGCTGGAGCTGCTTC	AAGCCTGAGATTATTTTGAGTTGATATTATATATTGACCTCATATGAATATCCTCCTTAG
STM3389	Y	Y		Y		Y	Y		Y		CDS	envR	acrS, yhdK	transcriptional repressor for envCD (acrEF) (TetR/AcrR family)	3560028	3560690	-	43	Some Salmonella only?	LT2_013	E12	0.4	13	0.06	CAGGATATCTTAATTATGGCGAAGAAAACGAAGGCGGATGCGCTTGTGCAGGCTGGAGCTGCTTC	CAACTCAAAATAATCTCAGGCTTCTTCCGCCTGTTGTTCATTTGGCATATGAATATCCTCCTTAG
STM3411	Y	N		Y		Y	Y		Y		CDS			putative cytoplasmic protein	3581638	3581907	-	43	All nine genomes	LT2_025	E08	-0.2	5	0.5	CAATCGGGAGACATTATGAGTCGTTATCAACATAAGAAAGGGCAGGTGCAGGCTGGAGCTGCTTC	CTCCGCCAGCGCCTTCTAAAGAGGAAGTGTTATTGGGCGAAATCCCATATGAATATCCTCCTTAG
STM3443	Y	Y		Y		Y	Y		Y		CDS	bfr		bacterioferrin, an iron storage homoprotein	3597374	3597850	-	42	All nine genomes?	LT2_025	G07	0.3	11	0.4	CGGAGGGACTATAAAATGAAAGGTGATGTTAAAATCATAAATTATGTGCAGGCTGGAGCTGCTTC	TTTCTTTCCAGACGGTTAATCGGTAACCTTAATTTGTGATTGCAGCATATGAATATCCTCCTTAG
STM3444	Y	Y		Y		Y	Y		Y		CDS	bfd	yheA	regulatory or redox component complexing with Bfr, in iron storage and mobility	3597923	3598117	-	42	All nine genomes	LT2_025	E11	-0.6	12	0.2	TGAACGGGAGCGATCATGTACGTTTGTTTGTGTAATGGTATAAGCGTGCAGGCTGGAGCTGCTTC	AAAAAAGAGTGTGACTCAGGCGATCTCTTTAAATTCCGGCATTTGCATATGAATATCCTCCTTAG
STM3478	Y	N?	Y	Y	Y	Y	Y	Y	Y	Y	CDS	bigA		putative surface-exposed virulence protein	3629167	3635028	+	57	Some Salmonella only	LT2_002	H05	0.5	8	0.2	TTAATTAAGGATGAACCCTATGCAAAAGAAAAAACTTATTGTGCAGGCTGGAGCTGCTTC	TGTCGTTTATTTAACGAAATGTTTTCTTAACGTTAAGCATCATATGAATATCCTCCTTAG
STM3480	Y	Y		Y		Y	Y		Y		CDS	yhfL		putative outer membrane lipoprotein	3635932	3636102	+	42	Other distributions	LT2_013	F12	0.6	13	0.006	AACAAGGATTTTGAAATGTTTAAATTTGTAAAAATTGCCGTTGTGGTGCAGGCTGGAGCTGCTTC	GCGCAGTCGTTTCTATTATTGATCGGCAGCCGGGCCGCAACCGCCCATATGAATATCCTCCTTAG
STM3499	Y	Y		Y		Y	Y		Y		CDS	yhgE		putative inner membrane protein	3654477	3656186	-	55	All Salmonella only	LT2_019	E11	0.6	14	0.007	ATTCTGGATAACGACATGGAAAGTGTAGCGCTTTCACATACTACTGTGCAGGCTGGAGCTGCTTC	CATCCGGCAAAAAGCTTACTCGTTGTAGTAATCCACATCCAACCGCATATGAATATCCTCCTTAG
STM3501	Y	Y		Y		N	N		N		CDS	envZ	kmt, tpo	sensory histidine kinase in two-component regulatory system with OmpR	3658257	3659609	-	57	All nine genomes	LT2_019	F11	-3.2	11	5e-12	GGACGGTTCTAAAGCATGAGGCGAATGCGCTTCTCACCGCGAAGTGTGCAGGCTGGAGCTGCTTC	TAATACCTCCCTTTCTTATGCCTCTTTTGTCGTCCCCTGGACGCGCATATGAATATCCTCCTTAG
STM3502	Y	Y		Y		Y	Y		Y		CDS	ompR	kmt, cry	response regulator in two-component regulatory system with EnvZ, affecting transcription of ompC and ompF (OmpR family)	3659606	3660325	-	56	All nine genomes	LT2_019	G11	-3.5	12	1e-15	TTGGGAGTACAGACAATGCAAGAGAATTATAAGATTCTGGTGGTTGTGCAGGCTGGAGCTGCTTC	AGAAGCGCATTCGCCTCATGCTTTAGAACCGTCCGGTACAAAGACCATATGAATATCCTCCTTAG
STM3508	Y	Y		Y		Y	Y				CDS			putative cytoplasmic protein	3666938	3667852	+	52	All nine genomes?	LT2_004	H04	0.5	12	0.4	ACGGATCGATATGGCGACCTCAACAACATCCACGCCGCATGTGCAGGCTGGAGCTGCTTC	TTCTGCCAGATTAATGGTTTTCAGACGCCAGATCGGCAGGCATATGAATATCCTCCTTAG
STM3516	Y	Y		Y		Y	Y		Y		CDS			putative cytoplasmic protein	3679693	3679968	-	42	Other distributions	LT2_013	G12	0.2	13	0.6	GTTAGGGATCTGACTATGGGGCAAAGGGAAATTGAATATTCGGGAGTGCAGGCTGGAGCTGCTTC	GCAAAAACGGCGCTTTTAAAATAAATCGGCATGCGTTCCTGTTCGCATATGAATATCCTCCTTAG
STM3527	Y	Y		Y		Y	Y		Y		CDS			putative inner membrane protein	3690286	3690831	-	49	Some Salmonella only	LT2_013	H12	0.5	14	0.04	AAATAAAGGGACTAAATGGAAGAGGTTAAATTATATGTGGAACGGGTGCAGGCTGGAGCTGCTTC	CGCCACATACCGCATTCACTCGCCGGGTTTTGTACAGCCGGGCATCATATGAATATCCTCCTTAG
STM3532	Y	Y		Y		Y	Y		Y		CDS			putative dihydrodipicolinate synthetase	3697030	3697935	+	47	Some Salmonella only	LT2_015	A01	0.4	13	0.2	TTTAAGGATCAATACATGACTCAGATTACGAAATTTCACGGCGTAGTGCAGGCTGGAGCTGCTTC	CGCTTTCGTCATCGCTTAAAGTCCCGCACGCTGTAAGATCTGCTTCATATGAATATCCTCCTTAG
STM3533	Y	Y		Y		Y	Y				CDS			putative bacterial transcriptional regulator	3697979	3698734	-	51	Some Salmonella only	LT2_004	A05	0.1	12	0.3	TGATAATAATATGAAAAAGATTACGACATCTATTCCGGCTGTGCAGGCTGGAGCTGCTTC	TCTTTTTATTTCAGCACATCAGACGCGTCAGGCTACGGCTCATATGAATATCCTCCTTAG
ryhB	Y	N		Y		Y	Y		Y		RNA	ryhB-1		sRNA	3715426	3715496	-		not done	LT2_025	C08	-0.2	5	0.7	ACAAAACCCAAAAAAAAAGCCAGCAAAAGCTGGCCAAAATAATACGTGCAGGCTGGAGCTGCTTC	AGACAACTGCGAATGAGAATGATTATTATTGCCTTGCATTCAGGGCATATGAATATCCTCCTTAG
STM3547.Sc	Y	Y		Y		Y	Y		Y		CDS	-		putative transcriptional regulator	3716637	3717584	+		not done	LT2_019	H11	0.3	13	0.6	AAAGGTCTCTCTGCCATGAAAAATAATGTATGTGTTATTGGCTCGGTGCAGGCTGGAGCTGCTTC	AGTCTGCTCCTTGATTTAGTGAGTAGAGATAGTTTGTTTGTAATGCATATGAATATCCTCCTTAG
STM3548	Y	Y	Y	Y	Y	Y	Y	Y	Y	Y	CDS			putative cytoplasmic protein	3717600	3718361	+	43	Some Salmonella only	LT2_002	A06	0.9	11	2e-05	GGAGCAGACTATGAACAATACGCAGAAAAAACTAAAGGTGGTGCAGGCTGGAGCTGCTTC	CCATTGTTTTTTATTTTCTGGCGATGAATTGAAGCGTGTTCATATGAATATCCTCCTTAG
STM3549	Y	Y	Y	Y	Y	Y	Y	Y	Y	Y	CDS			putative inner membrane protein	3718415	3719386	+	52	Some Salmonella only	LT2_002	B06	-0.8	9	0.0007	GGATTGATGTATGAACAAGAATAAGTACTCAACCCCCTTAGTGCAGGCTGGAGCTGCTTC	AGGAAACCTTTCATTCTGACACCTCTATTCTTTGCGCCATCATATGAATATCCTCCTTAG
STM3550	Y	Y	Y	Y	Y	Y	Y	Y	Y	Y	CDS			putative phosphotriesterase	3719383	3720417	+	51	Some Salmonella only	LT2_002	C06	0.4	13	0.03	AGGTGTCAGAATGAAAGGTTTCCTGCAAACCGTAACAGGCGTGCAGGCTGGAGCTGCTTC	TATTTGCAGATTATGCCGTGAGTAATCGGGCTGGATTATCCATATGAATATCCTCCTTAG
STM3601	Y	Y		Y		Y	Y		Y		CDS			putative phosphosugar isomerase	3773376	3774353	-	50	All Salmonella only	LT2_015	B01	0.5	12	0.07	GAACCAGAGGAAAGCATGATGGGTATGAAAGAGACAGTTAGCAATGTGCAGGCTGGAGCTGCTTC	TCCATCCTGATGTAATTAATATTCCACTTTCCACATATAGCGGCGCATATGAATATCCTCCTTAG
STM3602	Y	Y	Y	Y	Y	Y	Y	Y	Y	Y	CDS			putative regulatory protein, gntR family	3774529	3775248	-	49	Some or all Salmonella only?	LT2_008	G02	-0.1	9	0.6	ATGGATACAAATGATCGAGCAACCCGACAGTAAAAGCGCCGTGCAGGCTGGAGCTGCTTC	AATGCTGACATCATACGGTAAACCGTATTTTATCGCCGACCATATGAATATCCTCCTTAG
STM3604	Y	N		Y		Y	Y		Y		CDS			putative inner membrane protein	3777236	3778825	-	57	All Salmonella only	LT2_019	A12	1.1	7	0.07	TTTTTAGGGAAGATAATGACGAATAGCGCTTCGCAGGCGACACGCGTGCAGGCTGGAGCTGCTTC	TAACCTGCTCCGGCCTCAGTGAATCGCATCATAAATGGCTGACTGCATATGAATATCCTCCTTAG
STM3606	Y	Y	Y	Y	Y	N	N				CDS	yhjB		putative transcriptional regulator (LuxR/UhpA familiy)	3779468	3780070	-	48	Other distributions	LT2_001	E06	-0.7	12	0.005	GAGAAAAGTAATGCAGGTAATCATGTTTGACAGGCAGTCAGTGCAGGCTGGAGCTGCTTC	TTTAACGTCGTTAATTCGATTCATTTAACATCATGGCGGCCATATGAATATCCTCCTTAG
STM3611	Y	Y		Y		Y	Y		Y		CDS	yhjH		putative Diguanylate cyclase/phosphodiesterase domain 3	3786584	3787351	-	54	Other distributions	LT2_015	C01	-0.2	15	0.3	AACAGGACAACTGAGATGATAAAGCAGGTTATCCAGCAGCTACGCGTGCAGGCTGGAGCTGCTTC	GGGAACAGTCTGGCGTTACAGGGTCAGAATCACCTCTTCGAGCGACATATGAATATCCTCCTTAG
STM3625	Y	N		Y		Y	Y		Y		CDS	yhjV		putative HAAAP family transport protein	3808931	3810229	+	44	Other distributions	LT2_017	D10	0	7	0.9	TGGGCAGGGGGCTCTATGCAGGACGACACATTACCATTAAATAACGTGCAGGCTGGAGCTGCTTC	GCTCTCCGGTACGACTTATTCAATCAATTTTAATAACGGCGACAGCATATGAATATCCTCCTTAG
STM3633	Y	Y		Y		Y	Y		Y		CDS			putative bacterial regulatory proteins, lacI family	3819242	3820249	+	60	All Salmonella only	LT2_015	D01	0.9	14	2e-08	CAGGTCAGGAAGCAGATGGCTGTTCAAAATAAAAAACGCGCAAAGGTGCAGGCTGGAGCTGCTTC	GCGAGTCATCCTCTATCACCGGCAGGTTGACGCTCTCACCACCAGCATATGAATATCCTCCTTAG
STM3636	Y	Y	Y	Y	Y	Y	?	Y	Y	Y	CDS	lpfE		long polar fimbrial minor protein	3822485	3823012	-	51	Some Salmonella only	LT2_008	H02	0.8	12	0.0003	AGTAAGCAGGATGAAAAACCTTCATGCTTTGATGCCAGCGGTGCAGGCTGGAGCTGCTTC	CCCTCAGTGATTATTCGTATGTGACGCTAAAATTCACCGTCATATGAATATCCTCCTTAG
STM3637	Y	Y	Y	Y	Y	Y	Y	uv	Y	uv	CDS	lpfD		long polar fimbrial operon protein	3823018	3824097	-	47	Some Salmonella only	LT2_008	A03	-0.6	13	0.007	GGAAACGATTATGTTGAAAAAGTTGATAATGTTTACGGGCGTGCAGGCTGGAGCTGCTTC	TTCATCCTGCTTACTCCACATCAATACGCATGGTGGCAATCATATGAATATCCTCCTTAG
STM3638	Y	Y		Y		Y	Y				CDS	lpfC		long polar fimbrial outer membrane usher protein	3824115	3826643	-	55	Other distributions	LT2_004	B05	0	13	0.9	GATTATTACTATGACATGGACGCATCTTCCTCTGGGCAATGTGCAGGCTGGAGCTGCTTC	TCCTTCCCTGTTACCGGCAGACGGCATTCGCCATCACCACCATATGAATATCCTCCTTAG
STM3639	Y	Y	Y	Y	Y	Y	Y	Y	Y	Y	CDS	lpfB		long polar fimbrial chaperone	3826666	3827364	-	45	Some Salmonella only	LT2_008	B03	0.3	13	0.4	GAAGAGAATCATGAACCGCTCACGTTTGATATCTTGCACAGTGCAGGCTGGAGCTGCTTC	TTAAAACGTGTTAGTTAACGCGCTGTGTCAACATGTCGCCCATATGAATATCCTCCTTAG
STM3640	Y	Y	Y	Y	Y	N	N	uv	N	uv	CDS	lpfA		long polar fimbria	3827449	3827985	-	46	Other distributions	LT2_008	C03	-0.2	12	0.06	ACCGTCATAAATGGAGTTTTTAATGAAAAAGGTTGTTTTTGTGCAGGCTGGAGCTGCTTC	GAAAATTCGATTATTCGTAGGACAGGTTGAAGTCCACTTCCATATGAATATCCTCCTTAG
STM3648	Y	Y		Y		Y	Y		Y		CDS	yiaG		putative transcriptional regulator	3835860	3836150	+	45	All nine genomes?	LT2_025	H06	0.7	12	0.1	TTACAGGAGTTCTCAATGGAATATAAAGATCCGATGTTTGAGCTGGTGCAGGCTGGAGCTGCTTC	AGAAAGGGGTAAAAATTACTCCATCAATTGCTTACTTAAGCGTGGCATATGAATATCCTCCTTAG
STM3653	Y	Y	Y	Y	Y	Y	Y	Y	Y	Y	CDS			putative acetyltransferase	3838674	3839141	-	42	Some Salmonella only?	LT2_002	D06	1.1	10	0.004	ATGAGGTTTTATGAAAATCAGAAGGTTCAGTAATGGGGATGTGCAGGCTGGAGCTGCTTC	AGGCTGACTATTATTTCGCCAAACATTTCCTCATCAGAGCCATATGAATATCCTCCTTAG
STM3654	Y	Y		Y		Y	Y		Y		pseudogene			pseudogene; in-frame stop following codon 23	3839283	3839618	-	42	Some Salmonella only	LT2_015	E01	-0.3	13	0.4	TACATTAACGCTGGCGGTACTGCCAGACTTGATGCGGGTACCAATGTGCAGGCTGGAGCTGCTTC	CCTGTACAGACCTTGTTAATTTCTGCCTGGATAGCTCTTTAGGCGCATATGAATATCCTCCTTAG
STM3667	Y	Y		Y		Y	Y				CDS	yiaJ		transcriptional repressor (IclR family)	3854609	3855409	-	53	Other distributions	LT2_004	C05	0.1	13	0.6	GAGTTTTCTGATGAGCCAGAACAACGATAAAGAGAAGCCTGTGCAGGCTGGAGCTGCTTC	GCGAGCTGTCTTATTCGCGAACGGTAAATCCCAGCTCGTTCATATGAATATCCTCCTTAG
STM3670	Y	Y		Y		Y	Y		Y		CDS			putative chemotaxis protein, resembles cheA	3857137	3858069	+	52	Subspecies 1 only?	LT2_017	E10	-0.5	14	0.0005	TTACTGGAGCACAAAATGAAAAATAATACCGGTTATATTATCGGTGTGCAGGCTGGAGCTGCTTC	GATGTTTAATTCAGGTTAGCGGCGTGTGGCCTTTTTCATCATGTTCATATGAATATCCTCCTTAG
STM3671	Y	Y	Y	Y	Y	N	N				CDS	yiaM		putative transporter	3858208	3858681	+	47	Other distributions	LT2_001	F06	0.1	12	0.7	TGGAGTCGTTATGAAGCGGGTACTTGAGGGCATACTTGCGGTGCAGGCTGGAGCTGCTTC	ACGGCCATGATTAGGCTCCTTGCTGTGGTTGTTGAAAGGACATATGAATATCCTCCTTAG
STM3672	Y	Y		Y		Y	?		Y		CDS	yiaN		putative DedA family, membrane protein	3858684	3859961	+	53	Other distributions	LT2_015	F01	0.6	10	0.1	GCAAGGAGCCTAATCATGGCCGTGGTGATATTTCTCTGCTGCCTGGTGCAGGCTGGAGCTGCTTC	TCATAATATTATCCTTTAATTAATCCATTTAAGCGGTGTGATAATCATATGAATATCCTCCTTAG
STM3681	Y	Y		Y		Y	Y				CDS			putative transcriptional regulator	3869680	3870561	+	57	All Salmonella only?	LT2_004	D05	0.8	14	0.0003	GGAGAACACTATGCAGCAATATATCGGTATTGATGTGGGAGTGCAGGCTGGAGCTGCTTC	GCGTAACACGTTAGCCTCGGTCGAGCTTTTGCTGCGCCAGCATATGAATATCCTCCTTAG
STM3687	Y	Y	Y	Y	Y	Y	Y	Y	Y	Y	CDS	mtlR		repressor for mtl	3878549	3879139	+	53	All nine genomes	LT2_008	D03	-1.7	12	6e-10	ACGCGACCAAATGACGCAGAATCCGGCGCAGGTTAGCCTGGTGCAGGCTGGAGCTGCTTC	ACGGCGGGATTTACTTTTGAAAGGCCTTTTTTAAGCTGATCATATGAATATCCTCCTTAG
STM3690	Y	N	Y	Y	Y	Y	Y	Y	Y	Y	CDS			putative inner membrane lipoprotein	3880501	3881184	+	38	Some or all Salmonella only	LT2_008	E03	0.8	5	0.03	GATATTTCATATGCACAAAAATGGAAAATTTATCCCCCTGGTGCAGGCTGGAGCTGCTTC	TCAATGGCTATTATTTTTTTGGCTTCTTTTTTGTATCGTTCATATGAATATCCTCCTTAG
STM3691	Y	Y	Y	Y	Y	Y	Y	Y	Y	Y	CDS			putative inner membrane protein	3881228	3885613	+	53	Subspecies 1 only?	LT2_002	E06	0.2	13	0.5	TTACTCATTCATGAATAGAATATTTAAAGTCCTCTGGAATGTGCAGGCTGGAGCTGCTTC	TGTTACTTCATTACCACTGGAAGCCCGCGCCAATGGCCGCCATATGAATATCCTCCTTAG
STM3696	Y	Y		Y		Y	Y		Y		CDS			putative transcriptional regulator	3890132	3891136	-	55	Subspecies 1 only?	LT2_015	G01	0	13	0.9	GCAGGGGCATCAGACGTGAAGAGAACCAAATCACCTCGTGCGCCGGTGCAGGCTGGAGCTGCTTC	ATGGCATGTTCCCGTTTATGCGGACTCTCGCCCAATCAAATGAAACATATGAATATCCTCCTTAG
STM3697	Y	Y		Y		Y	Y		Y		CDS			putative mandelate racemase / muconate lactonizing enzyme family	3891455	3892651	+	55	Subspecies 1 only?	LT2_015	H01	-0.5	12	0.09	ATCAGGAGAAAAAAAATGGCTTTAAGCGCGAATTCCGACGCCGTAGTGCAGGCTGGAGCTGCTTC	TTCCCGCCAGTCGGGTTAAGGGCGTTTGCCAAATTCACATGTTAACATATGAATATCCTCCTTAG
STM3698	Y	Y		Y		Y	?		Y		CDS			putative permease	3892725	3894035	+	48	Subspecies 1 only	LT2_015	A02	0.2	6	0.7	TCTGAGGAGTAGATAATGAACACAATAATAAAGCGCACAAAAGTGGTGCAGGCTGGAGCTGCTTC	TCGCAATGTGGACAATCAGGCTGCGGATGATGTCAGCGTGATGCGCATATGAATATCCTCCTTAG
STM3713	Y	Y		Y		Y	Y		Y		CDS	rfaL	waaL	O-antigen ligase	3908290	3909504	+	39	All Salmonella only?	LT2_015	B02	-2.6	8	3e-08	TATTGTGGAGAAAAGATGCTAACCACATCATTAACGTTAAATAAAGTGCAGGCTGGAGCTGCTTC	TATCAGCGCGTTTTTTTATCTATTTCTTAGCGCCAGCAGAAAACCCATATGAATATCCTCCTTAG
STM3714	Y	Y		Y		Y	Y		Y		CDS	rfaK	waaU, waaK	putative hexose transferase, lipopolysaccharide core biosynthesis	3909561	3910706	-	41	Some or all Salmonella only?	LT2_015	C02	-4.2	10	2e-12	TGGATTATAGCTATTATGATTAAAAAAATCATATTTACTGTTACTGTGCAGGCTGGAGCTGCTTC	ATCATCAGGACTCAATCACTTATCAAACCAGTTTTTCATTTGTTCCATATGAATATCCTCCTTAG
STM3715	Y	Y		Y		Y	Y		Y		CDS	rfaZ	waaZ	lipopolysaccharide core biosynthesis	3910807	3911616	-	38	All Salmonella only?	LT2_015	D02	0.8	9	0.2	ACATACGAGTTTTTTATGGGCAGCGTTAACTTCATAACTCACGCCGTGCAGGCTGGAGCTGCTTC	TGATTTATCTAGTGTCTAGACAATTTTATCGTAATATATTTCATCCATATGAATATCCTCCTTAG
STM3716	Y	Y		Y		Y	Y		Y		CDS	rfaY	waaY	lipopolysaccharide core biosynthesis; modification of heptose region of the core	3911766	3912464	-	33	Other distributions	LT2_015	E02	0.2	10	0.6	CCCTAAATCTCCATTATGATTATTGAAAAAAAGATTAAAAACTATGTGCAGGCTGGAGCTGCTTC	AACGTGCTACATTGATCAGCGTTTTTCCTTACCCTTAATACGACGCATATGAATATCCTCCTTAG
STM3717	Y	?		Y		Y	Y		Y		CDS	rfaJ	waaJ	UDP-D-glucose:(galactosyl)lipopolysaccharide glucosyltransferase	3912487	3913497	-	35	All Salmonella only?	LT2_015	F02	-2.6	7	3e-06	CCCATAGGTGATGTAATGGATTCATTTCCTGAGATAGAAATAGCTGTGCAGGCTGGAGCTGCTTC	ATTTAGGGAGGGGAATTATTTGTGGAAAAGTTTACGATAAAGATACATATGAATATCCTCCTTAG
STM3718	Y	N?		Y		Y	Y		Y		CDS	rfaI	waaI	UDP-D-galactose:(glucosyl)lipopolysaccharide-alpha-1,3-D-galactosyltransferase	3913515	3914528	-	37	All Salmonella only?	LT2_015	G02	-0.8	8	0.01	ACAAAAGTGATCACTATGAGCAGAAAATATTTTGAAGAAGAAGTCGTGCAGGCTGGAGCTGCTTC	CATCACCTATGGGTTTTATTCAAGAAGTTTACGTTTAAAGTAGGCCATATGAATATCCTCCTTAG
STM3719	Y	Y		Y		Y	Y		Y		CDS	rfaB	waaB, phx*	UDP-D-galactose:(glucosyl)lipopolysaccharide-1,6-D-galactosyltransferase	3914534	3915613	-	40	Other distributions	LT2_015	H02	-2.6	9	2e-08	AACTCTGGGGTATATATGAAAATAGCTTTTATTGGCGAAGCGGTAGTGCAGGCTGGAGCTGCTTC	TTCTGCTCATAGTGATCACTTTTGTAATTTCGAGAATATTGCATTCATATGAATATCCTCCTTAG
STM3720	Y	Y		Y		Y	Y		Y		CDS	yibR		putative inner membrane protein	3915683	3915916	-	31	Some Salmonella only	LT2_017	F10	0.9	12	0.002	CTCAGTGAGTAATTTATGAGTGAGACAAGGATAGACAGAATGTCTGTGCAGGCTGGAGCTGCTTC	AATAGTAATATAACCCTATAGAGTAATTTTTACCTGACATCTCTCCATATGAATATCCTCCTTAG
STM3721	Y	N		Y		Y	Y		Y		CDS	rfaP	waaP	lipopolysaccharide core biosynthesis; phosphorylation of core heptose	3915948	3916745	-	46	Other distributions	LT2_015	A03	-0.2	5	0.7	TTACAGGTGATTTAGATGGTTGAGCTGAAAGCGCCGTTAACCACAGTGCAGGCTGGAGCTGCTTC	GCATAATTATTATAATTACAGATTTTTTCTTATTGTCCTTTCTTTCATATGAATATCCTCCTTAG
STM3722	Y	Y		Y		Y	Y		Y		CDS	rfaG	waaG, pcsA	glucosyltransferase I	3916738	3917862	-	49	Other distributions	LT2_015	B03	-1.8	8	8e-08	TTTGGACAGCCTGCTATGAGAGTTGCCTTTTGCTTATATAAATATGTGCAGGCTGGAGCTGCTTC	AACGGCGCTTTCAGCTCAACCATCTAAATCACCTGTAATAATATCCATATGAATATCCTCCTTAG
STM3723	Y	Y		Y		Y	?		Y		CDS	rfaQ	waaQ	lipopolysaccharide core biosynthesis; modification of heptose region of core	3917859	3918893	-	48	Other distributions	LT2_015	C03	-1.3	12	0.002	ATTCTGATTATAAAAATGCGTTTTCATGGAGACATGTTACTTACCGTGCAGGCTGGAGCTGCTTC	AGCAAAAGGCAACTCTCATAGCAGGCTGTCCAAATCTATGGTGCGCATATGAATATCCTCCTTAG
STM3736	Y	Y		Y		Y	Y		Y		CDS			putative transcriptional regulator, LysR family	3928434	3929336	-	53	All Salmonella only	LT2_019	B12	-0.1	13	0.8	TAAGAGAGACGTTTAATGAACTTGCTGCAAATGGATATGAACCTGGTGCAGGCTGGAGCTGCTTC	TGCGGGCTCTCGCGTTTATCGGTAGTACGTTTTTAATTTCCGGCGCATATGAATATCCTCCTTAG
STM3737	Y	Y		Y		N	N		N		CDS			putative Zn-dependent hydrolase, including glyoxylases	3929410	3930291	+	52	All Salmonella only	LT2_019	C12	-1.3	12	0.0005	AATCAGGAGAACATTATGAATCGCTATGCATTATTCCTTGTATGTGTGCAGGCTGGAGCTGCTTC	CGGTGAGTTATTTCATTATGGCTGCTGTGCGGTAAGTTGTGTGATCATATGAATATCCTCCTTAG
STM3752	Y	Y		Y		Y	?		Y		CDS			putative cytoplasmic protein	3948987	3949331	-	39	Some Salmonella only	LT2_017	G10	0	14	1	CATATTGGGGGGGATATGAGTTATAAATATGTTGGTAAGCATGGCGTGCAGGCTGGAGCTGCTTC	GCCAAAATTATGAGATCAACGTATAGAGCCATCCGGATAAAGATACATATGAATATCCTCCTTAG
STM3753	Y	Y		Y		Y	Y		Y		CDS	sugR		ATP binding protein	3950009	3951199	+	50	Some Salmonella only	LT2_017	H10	0.3	13	0.1	GGTGAGGCTGGTGTAATGAGAATCGACAAACTTTCACTGCTTAACGTGCAGGCTGGAGCTGCTTC	GCGGATCGACGCCCATCACGCTGTGCAGTACATCATTACTTGGCTCATATGAATATCCTCCTTAG
STM3755	Y	Y		Y		Y	Y		Y		CDS	rhuM		putative cytoplasmic protein	3951733	3952770	+	51	Some Salmonella only	LT2_017	A11	0.4	13	0.4	ATAAGCGGAGGCGGCATGGCAGACAAATACTTAACCCAATCCCCGGTGCAGGCTGGAGCTGCTTC	TCGGGGCATTCTGAGCTACTTTTTAGGTTCTGTTTCCCATTGTAGCATATGAATATCCTCCTTAG
STM3756	Y	Y		Y		Y	Y		Y		CDS	rmbA		putative cytoplasmic protein	3954069	3954686	+	38	Some Salmonella only?	LT2_017	B11	0.2	7	0.6	CAGGAGTCGTTCAGGATGATGAGAAAGCCTTCACAAATTGTCCATGTGCAGGCTGGAGCTGCTTC	AAAATGGAAACGGATCTATAAAATATTTGATATTATTTTATGAATCATATGAATATCCTCCTTAG
STM3757	Y	Y		Y		Y	Y		Y		CDS	misL		putative autotransported protein	3954761	3957628	+	53	Some Salmonella only	LT2_017	C11	0.5	13	0.007	AATGCAGGAGGCAGAATGCCAACTCCCCAAAATTACTCATTCATCGTGCAGGCTGGAGCTGCTTC	CTGTTGTTACCTGAATCAGAAACTGTATTTCATCCCCAGCATTCCCATATGAATATCCTCCTTAG
STM3758	Y	N		Y		Y	Y		Y		CDS	fidL		putative inner membrane protein	3957723	3958187	-	45	Some Salmonella only?	LT2_017	D11	0.3	5	0.3	GGTAAAAAGGCACTGATGTTAGCCTGCCTGACGCTACTGTGTCTGGTGCAGGCTGGAGCTGCTTC	GGCTCCCAAAAAAGCTTAATGCGTACAGAAAAATATCGGGCGTTTCATATGAATATCCTCCTTAG
STM3760	Y	Y		Y		Y	Y		Y		CDS			putative cytoplasmic protein	3959108	3959221	-	40	Other distributions	LT2_017	E11	0.1	14	0.6	GCCACTTGATTAAAGGTGATATTCTCACCTCAATACAAAACAGGAGTGCAGGCTGGAGCTGCTTC	GAGAGGCATAAGACATTAACAGGTAAGCGTAGACACCGCTTTTCTCATATGAATATCCTCCTTAG
STM3761	Y	Y		Y		Y	Y		Y		CDS	slsA		putative inner membrane protein	3959839	3960519	+	52	Other distributions	LT2_017	F11	0.4	12	0.3	AACAAGGAATGAATTATGTCTACACCCGCGAATTTTAACGGTCAAGTGCAGGCTGGAGCTGCTTC	TCTTCAGGGCGTTATTTATGCGCGTTGAGAATCCAGCAGTTCATTCATATGAATATCCTCCTTAG
STM3762	Y	Y		Y		Y	Y		Y		CDS	cigR		putative inner membrane protein	3960748	3961227	-	51	All Salmonella only	LT2_017	G11	0.8	12	0.001	CAGAAGGGCAATATCATGAATAATCGTCGTGGTTTAACCGCCGTCGTGCAGGCTGGAGCTGCTTC	TGGTGGGATAGGCTCTTAATCAAATACGCCATTAATAATCGCCGTCATATGAATATCCTCCTTAG
STM3763	Y	Y		Y		Y	Y		Y		CDS	mgtB		Mg2+ transport protein	3961542	3964268	-	52	All Salmonella only	LT2_017	H11	-1.4	12	2e-06	TTTTGGGGATTCATCATGACTGACATGAACATTGAAAACCGGAAAGTGCAGGCTGGAGCTGCTTC	GATCCTCAAACATTATTAAAACCACTGGCCAAAGCGTTTGATATACATATGAATATCCTCCTTAG
STM3764	Y	N		Y		Y	Y		Y		CDS	mgtC		Mg2+ transport protein	3964488	3965183	-	50	Other distributions	LT2_017	A12	-0.2	6	0.6	ATTCTTCCAGAAAAAATGGAGGAACGTATGTTAATGTTTCCTTATGTGCAGGCTGGAGCTGCTTC	TTGAATAAAAAACTATTATTGACTATCAATGCTCCAGTGAATTGCCATATGAATATCCTCCTTAG
STM3768	Y	Y		Y		Y	Y		Y		CDS			putative selenocysteine synthase [L-seryl-tRNA(Ser) selenium transferase	3968544	3969653	-	58	All Salmonella only	LT2_015	D03	0.3	13	0.2	GGAGTGCTGTAAATCATGACGCCGAATATCTATCAACAACTGGGGGTGCAGGCTGGAGCTGCTTC	CGCTGACGATAAAAATTAATCTGCTGCATGTTCTGCAATCTCCCTCATATGAATATCCTCCTTAG
STM3773	Y	Y	Y	Y	Y	Y	Y	Y	Y	Y	CDS			putative NtrC family transcriptional regulators, ATPase domain	3972549	3975347	-	55	All Salmonella only	LT2_008	F03	0.6	10	0.005	CGGTAGTGTAATGAGACGTATTGAGATCGTACTGGGAGAGGTGCAGGCTGGAGCTGCTTC	AGTAAAAGGATTAACTATAGAGCAGTTCGTAGATATAAAACATATGAATATCCTCCTTAG
STM3774	Y	?		Y		Y	Y		Y		CDS			putative inner membrane protein	3975544	3975837	+	52	Some or all Salmonella only?	LT2_015	E03	0	4	0.8	ATAAGGATACCGTTTATGAAACGAAAAACGCTTCTGCTTATTGCCGTGCAGGCTGGAGCTGCTTC	AGCGGAAAAGCTGTGCTACATCTCCGGGCATTCCACCTTGCCGAGCATATGAATATCCTCCTTAG
STM3777	Y	Y	Y	Y	Y	Y	Y	Y	Y	Y	CDS			putative cytoplasmic protein	3978794	3979153	+	47	Other distributions	LT2_008	G03	0.4	13	0.07	TGTCAACCTGATGCGAACCTTCAAAACCAGGTGGTTTAACGTGCAGGCTGGAGCTGCTTC	GCTTTTGAATTTAGTTTTTGCTGACATGGCGCACCTCTACCATATGAATATCCTCCTTAG
STM3779	Y	Y		Y		Y	Y		Y		CDS			putative phosphotransferase system, HPr-related protein	3979551	3979820	-	40	All Salmonella only	LT2_015	F03	0.1	13	0.6	TCTTAAGGAAAATATATGATTAGACAAAAAGTACGCGTTATGAACGTGCAGGCTGGAGCTGCTTC	TTGACGGGAATTGCACTATACTGACTCACCAAAGCCATCAGCAAACATATGAATATCCTCCTTAG
STM3780	Y	Y	Y	Y	Y	Y	Y	Y	Y	Y	CDS		gatY	putative fructose-bisphosphate aldolase class-II	3979830	3980690	-	43	Other distributions	LT2_008	H03	0.4	12	0.007	TGGAGTTAATATGCCTTTAGTCAATGGTAGGATCCTGCTCGTGCAGGCTGGAGCTGCTTC	TATATTTTCCTTAAGAGACTTTGCGGAATGCTGAGTGATTCATATGAATATCCTCCTTAG
STM3781	Y	Y		Y		Y	Y		Y		CDS			putative sugar (pentulose and hexulose) kinase	3980753	3982237	-	49	Subspecies 1 only	LT2_015	G03	-0.1	11	0.8	CAAAAGGAACGGTCTATGCCTGATTACCACGCAGCGCTTGTCATTGTGCAGGCTGGAGCTGCTTC	ATTGAGTTATCACAGTTATTCACCAATAAGCGCCCCTTCTTGCCGCATATGAATATCCTCCTTAG
STM3782	Y	Y		Y		Y	Y		Y		CDS			putative PTS system galactitol-specific enzyme IIC component	3982230	3983588	-	47	Other distributions	LT2_015	H03	0.3	14	0.1	AATAAGAGGTCGGATATGAATGATATAGCACATACTCTCTATACCGTGCAGGCTGGAGCTGCTTC	AGCGCTGCGTGGTAATCAGGCATAGACCGTTCCTTTTGTCAGGCGCATATGAATATCCTCCTTAG
STM3783	Y	Y		Y		Y	Y		Y		CDS			putative periplasmic protein	3983664	3983951	-	39	Other distributions	LT2_015	A04	-2.6	10	2e-08	TGAAAGAGGTGAAGTATGAGTAAAATGATACTATTTGTTTGCGCAGTGCAGGCTGGAGCTGCTTC	TTTTTATTTATGAAATCAGGCTTGGCCTTTAAGGATTGAAACTATCATATGAATATCCTCCTTAG
STM3784	Y	Y	Y	Y	Y	Y	Y	Y	Y	Y	CDS			putative phosphotransferase system mannitol/fructose-specific IIA domain	3983948	3984421	-	44	Some Salmonella only	LT2_008	A04	0.1	13	0.6	AGAGGAATCTATGCAGGATATTCATTTTCGCCGTCATTATGTGCAGGCTGGAGCTGCTTC	ATCATTTTACTCATACTTCACCTCTTTCAGATATGCGTGTCATATGAATATCCTCCTTAG
STM3791	Y	Y		Y		Y	Y		Y		CDS			putative cytoplasmic protein	3991219	3992232	-	56	S. enterica only	LT2_015	B04	0.6	12	0.03	CTGAGGAGATCAACCATGACAACACGTATTACATTATGGCGGGAGGTGCAGGCTGGAGCTGCTTC	TCAAGCCTTGAGCGGTCAGACAATGCCTGTCGTGACGGTGAACGTCATATGAATATCCTCCTTAG
STM3792	Y	Y	Y	Y	Y	Y	Y	Y	Y	Y	CDS			putative L-fucose permease	3992244	3993560	-	52	S. enterica only	LT2_008	B04	-0.6	13	0.004	AGGTAGCACTATGAACGATAAAAACATCGTTCAGATGCCCGTGCAGGCTGGAGCTGCTTC	GTTGATCTCCTCAGGACGCGGCGACTTCAGCCAGGTTGCCCATATGAATATCCTCCTTAG
STM3793	Y	Y		Y		Y	Y		Y		CDS			putative sugar kinase, ribokinase family	3993591	3994511	-	49	S. enterica only	LT2_015	C04	0.6	13	0.001	CTGAGAGGGAGTAAAATGGATATCGCGGTTATTGGCTCTAACATGGTGCAGGCTGGAGCTGCTTC	AGTGCAGGGTGATTGTTATTCGTTCAACGAAAGATACTCATTAAACATATGAATATCCTCCTTAG
STM3794	Y	N		Y		Y	Y		Y		CDS			putative regulatory protein, deoR family	3994836	3995621	+	52	S. enterica only	LT2_015	D04	0.7	5	0.1	TTGCGGAGAGGGTGAATGGAGACCAAGCAAAAAGAACGTATCCGAGTGCAGGCTGGAGCTGCTTC	TCTTTTTTGAGTAAGTTATTCACTTTCCGAATCAGGCGTGATGACCATATGAATATCCTCCTTAG
istR	Y	Y		Y		Y	Y		Y		RNA	istR		sRNA	3998044	3998159	-		not done	LT2_025	B01	-1.3	12	5e-06	CGGAAAACAAAAAACCTCGCCGAAGCGAGGTTCTTACAGCGTAATGTGCAGGCTGGAGCTGCTTC	ACAGTAATTTATAGACAGAACGGAGCTTCTGATCCATACTCAAATCATATGAATATCCTCCTTAG
STM3799	Y	Y		Y		Y	Y		Y		CDS			putative periplasmic protein	4000800	4001885	-	57	All Salmonella only	LT2_015	E04	0.3	12	0.4	CTTATTGCCTCTCTCATGCTGACCAGCGCGGTCGTCTATGCGAAAGTGCAGGCTGGAGCTGCTTC	GATTGCTGATGACCCTTATGGGATTGCTGATCCTGGCGTGCTGGCCATATGAATATCCTCCTTAG
STM3806	Y	Y		Y		Y	Y		Y		pseudogene			pseudogene; frameshift	4007176	4007463	+	44	All Salmonella only	LT2_015	F04	0.7	13	0.04	TGTAGTTCACTGGTGATGCGTTTTGGCGCAACCGCGCTCATTGCCGTGCAGGCTGGAGCTGCTTC	GGCTGGATAACGCGCGCCGCACCGGCCACACTTCTGCTCTTCTTCCATATGAATATCCTCCTTAG
STM3824	Y	Y		Y		Y	Y				CDS	torR		response regulator in multi-component regualtory system wtih TorS (sensory kinase) and TorT (periplasmic sensor), regulates tor operon (TorR family)	4024667	4025359	+	56	Other distributions	LT2_004	E05	-0.2	13	0.1	CGCGCGCAGGATGTCACATCACATTGTTATTGTTGAGGATGTGCAGGCTGGAGCTGCTTC	TCTATCTGTATCAATACACCTCCGAGGCTAAAAAGTAGCCCATATGAATATCCTCCTTAG
STM3826	Y	Y		Y		Y	Y		Y		CDS	torS		sensory kinase in multi-component regulatory system with TorR (regulator) and TorT (periplasmic sensor), regulates tor operon	4026452	4029187	+	54	All Salmonella only	LT2_019	D12	0.1	13	0.7	ACCCGCGGCGCATAAATGTCAACGCCTTCACTGACCCGCAGATTAGTGCAGGCTGGAGCTGCTTC	GCGAGCCGGAAGTCATTATGGCGAAGGATGACCGGCTATCCATGCCATATGAATATCCTCCTTAG
STM3828	Y	Y		Y		Y	?		Y		CDS	dgoA	dgoD	galactonate dehydratase in bifunctional: 2-oxo-3-deoxygalactonate 6-phosphate aldolase and galactonate dehydratase	4030635	4031783	-	55	Other distributions	LT2_015	G04	0.3	13	0.09	TCGAGAGGCAGTGAAATGAAAATAACTCACATCACCACGTACCGTGTGCAGGCTGGAGCTGCTTC	CCTACAGCGTGGCGATCACCACTCGGCTACCGATCCGTCAGCGTGCATATGAATATCCTCCTTAG
STM3832	Y	Y		Y		Y	Y		Y		CDS			putative permease	4035356	4036618	+	48	Some Salmonella only	LT2_015	H04	0.8	7	0.2	AGAAGGAGATCGCTAATGTCGATGGCCCTTACCGCCCCCCCAACCGTGCAGGCTGGAGCTGCTTC	ATTTACTCCTCGTAATTAATATTTTTTAATCGTTAAGATTAATGCCATATGAATATCCTCCTTAG
STM3836	Y	Y		Y		Y	Y				CDS	recF	uvrF	gap repair protein	4041298	4042371	-	55	All nine genomes	LT2_004	F05	-0.1	13	0.5	GTACTAATATATGTCACTGACGCGCCTTTTAATCAAAGACGTGCAGGCTGGAGCTGCTTC	TAATCTTGGGTTAATCCGTTATTTTACCCTTTTCCACGGTCATATGAATATCCTCCTTAG
STM3845	Y	Y		Y		Y	Y		Y		CDS			putative inner membrane protein	4051378	4052340	+	32	S. typhimurium only	LT2_015	A05	-0.1	13	0.7	ATAACGTTTAAATCAATGTTTGAAGAAACTATTAAAAAACAATTTGTGCAGGCTGGAGCTGCTTC	GCTGTAATATGTCCATTAATTAATCTCCTCAGCCATTTCTTTTTTCATATGAATATCCTCCTTAG
STM3846	Y	Y		Y		N	?		N		CDS			putative reverse transcriptase (RNA-dependent DNA polymerase)	4052406	4053275	+	31	S. typhimurium only	LT2_015	B05	-1.5	8	0.0008	ATCATTTCCTTTTCATTGACGGCACCTTATCGCTATAAAATATATGTGCAGGCTGGAGCTGCTTC	AAAGTGCAGCAGAAATTATTTGTCTTTTTGTTTTTGTAATTTATACATATGAATATCCTCCTTAG
STM3858	Y	Y		Y		N?	N		Y		CDS			putative phosphotransferase system fructose-specific component IIB	4064792	4066165	-	56	Subspecies 1 only?	LT2_015	C05	-0.4	14	0.2	ACAGGGTACCCTACTATGACTAAAAAAATTGTTGCTGTGACGGCCGTGCAGGCTGGAGCTGCTTC	GCAGGGGGAGATGAATTAGACTGTTTGCGCAACCGCAGACGGTTTCATATGAATATCCTCCTTAG
STM3860	Y	Y	Y	Y	Y	Y	Y	Y	Y	Y	CDS			putative dipeptide/oligopeptide/nickel ABC-type transport systems, periplasmic component	4067127	4068884	+	56	Some Salmonella only	LT2_002	F06	0	11	1	TTCACCTTTTATGACAACCCGGCACACTGAACAAAAATACGTGCAGGCTGGAGCTGCTTC	ATTCTCTTCTTTAAGGCCCTGGCTCAATCCAGGTGGATCGCATATGAATATCCTCCTTAG
STM3863	Y	N?		Y		Y	Y		Y		CDS			putative permease	4072743	4073441	-	50	Some Salmonella only	LT2_015	D05	0.2	7	0.6	TGAGGGATTATTACTATGTCATTTCAGCCATCCTTTGCGGGTCCAGTGCAGGCTGGAGCTGCTTC	GCGCGTATTTTTTACTTAATTACGCGACATAAAAATCCGCAAAATCATATGAATATCCTCCTTAG
STM3906	Y	Y		Y		Y	Y		Y		CDS			putative cytoplasmic protein	4115668	4115985	+	44	All Salmonella only	LT2_015	E05	0.7	14	0.004	AAAGAAATTCGATGAGTGGGATCTTCTCTGGAGGATCTCCTGGCTGTGCAGGCTGGAGCTGCTTC	TATCAGTTTTGGCAATCACAAGCTGTTTCTCCGTTGTTGCACCACCATATGAATATCCTCCTTAG
STM3907	Y	Y		Y		Y	Y		Y		CDS			putative cytoplasmic protein	4115982	4116323	+	45	Some Salmonella only	LT2_015	F05	0.5	14	0.2	ACGGAGAAACAGCTTGTGATTGCCAAAACTGATAGTGATATTCGCGTGCAGGCTGGAGCTGCTTC	TTTACCGAATTAGTTTTACGGCCCTACCATTACCCGAACAGGCTTCATATGAATATCCTCCTTAG
sraJ	Y	Y		Y		Y	Y		Y		RNA	glmZ	sraJ	sRNA	4141658	4141852	+		not done	LT2_025	D03	0	13	0.9	ACGTTATGTGCAATAATGTACGGGTAGATGCTCATTCCATCTCTTGTGCAGGCTGGAGCTGCTTC	CTACCGCCTACACAAAATCATTCGAGATGCATAAAAAAACGCCTGCATATGAATATCCTCCTTAG
STM3941	Y	Y		Y		Y	Y		Y		CDS			putative inner membrane protein	4149560	4150102	+	36	Some Salmonella only?	LT2_015	G05	0	14	0.8	CTTTAATGGTTTCTTATGGATGTTTTTATAAAAGGATATTATATGGTGCAGGCTGGAGCTGCTTC	ACATATATCTCTACCCTATTGTTCCAGGTTTCTGGCAACAGCCATCATATGAATATCCTCCTTAG
STM3942	Y	Y		Y		Y	Y		Y		CDS			putative cytoplasmic protein	4150114	4150476	+	43	Some Salmonella only?	LT2_015	H05	0.1	14	0.5	ATAGGGTAGAGATATATGTTTTTTGTTATTACTCACCATATTGATGTGCAGGCTGGAGCTGCTTC	AGATATGCGGTCGTATTACCAACCCCGAAATGTGAAATACAGCCACATATGAATATCCTCCTTAG
STM3944	Y	Y	Y	Y	Y	Y	Y	Y	Y	Y	CDS			putative inner membrane protein	4150937	4151326	-	51	All Salmonella only	LT2_002	G06	-0.4	11	0.1	AGGCACCGGAATGCCAAAAATGACGCCGCTAAACCGTTTTGTGCAGGCTGGAGCTGCTTC	CCGATACGAATTACCGTTGTGAGCGGTAAAGGATAAAACTCATATGAATATCCTCCTTAG
STM3953	Y	Y	Y	Y	Y	Y	Y	Y	Y	Y	CDS	yigF		putative inner membrane protein	4159174	4159554	-	35	Other distributions	LT2_008	C04	-0.5	12	0.003	TGGAGTTTACATGGACAAGGATTATATTAATGATGGTTCGGTGCAGGCTGGAGCTGCTTC	CCCTGAAAAGTTACAGGCTCCAGGTATTGATACCTTTAACCATATGAATATCCTCCTTAG
STM3954	Y	?	Y	Y		Y	Y	Y	Y		CDS	yigG		putative inner membrane protein	4159570	4160028	-	36	All Salmonella only	LT2_015	A06	-0.4	9	0.3	ATAATCTGAAAAAATATGCCTCCCCTTGTAAGGGGGGTAGCATATGTGCAGGCTGGAGCTGCTTC	GTAAACTCCATTAAATTACTTGTTGAGTGAATTCGAATCCGGGGGCATATGAATATCCTCCTTAG
STM3966	Y	Y		Y		Y	Y		Y		CDS			putative arylsulfatase regulator	4172370	4173713	+	54	S. enterica only	LT2_015	B06	1.3	11	0.03	TATTTTTTAACGGAGATGTCTGACATGGCGGTAGCAGGTTGTCACGTGCAGGCTGGAGCTGCTTC	TCATCGCCACGTTAGCTATGCTTTACCACAGCATTTTTTATATTTCATATGAATATCCTCCTTAG
STM3975	Y	Y	Y	Y		Y	Y				CDS	tatC	mttB, yigV	part of sec-independent protein export, integral membrane protein	4181313	4182092	+	50	All nine genomes	LT2_004	H05	-1.1	11	0.01	AACCGTAAACATGGCTGTAGAAGATACTCAACCGCTTATCGTGCAGGCTGGAGCTGCTTC	GCGGTTGTGTTTAGTCTTCAGTGTGCTCGGCCTTTTCGGTCATATGAATATCCTCCTTAG
STM3980	Y	Y		Y		Y	N		Y		CDS			putative outer membrane protein	4186117	4186830	+	41	All Salmonella only	LT2_025	H11	0.6	14	0.03	AAGATGGAGAGTGTTATGAAATTTAAATATGCTTTAACTTCTCTCGTGCAGGCTGGAGCTGCTTC	CGATAGTGCGCCATCCTAGTTTTGTTTAAAGCCCATCATAACGCCCATATGAATATCCTCCTTAG
STM3981	Y	Y		Y		Y	Y		Y		CDS			putative cytoplasmic protein	4186882	4187940	+	50	Subspecies 1 only	LT2_015	C06	0.6	13	0.2	GTGAAATACGATATCATGGGGCGTGAAATCTTTAACCGCCGCCTGGTGCAGGCTGGAGCTGCTTC	ACCGTATGGCCTGCTCTACTCAGTAAGCGCTTTGGTCAGGCTAAACATATGAATATCCTCCTTAG
STM3995	Y	Y		Y		Y	Y		Y		CDS	yihD		putative cytoplasmic protein	4202850	4203119	+	45	All nine genomes	LT2_025	E05	0.6	13	0.003	ATAAGGAGCACAGCTATGAAATGTAAACGCCTGAATGAAGTCATTGTGCAGGCTGGAGCTGCTTC	GCCGCTTACAAGGTTTTACTCTTTAATAACGCCGCGGGCGCGTAACATATGAATATCCTCCTTAG
Spot42	Y	Y		Y		Y	?		Y		RNA	spf	Spot42	sRNA	4209031	4209175	+		not done	LT2_025	C09	0.1	14	0.6	ATGTAAAGAATGAAAAAAAATTACGAAAAGGTCTTTCTGTGTTGCGTGCAGGCTGGAGCTGCTTC	CCTACGGTGTGAGCGAAACTTTTCTTGCGCACAATAAAAAACGCCCATATGAATATCCTCCTTAG
STM4013.S	Y	Y		Y		Y	Y		Y		CDS	-		putative membrane-associated metal-dependent hydrolase	4222099	4222962	-		not done	LT2_015	D06	0.3	12	0.08	AAAATGTATAATTCAATGGATGAAGTCCCCGTCTCGCTGCACGCGGTGCAGGCTGGAGCTGCTTC	TCATTGTTATTCATATTAATGATTACAGCTCAGCAAGAAATGCATCATATGAATATCCTCCTTAG
STM4016	Y	Y		Y		Y	Y		Y		CDS	yshA		putative outer membrane protein	4225010	4225702	-	40	Other distributions	LT2_015	E06	0.4	11	0.2	AAAAATGGATTTATTATGAAATCTCTGAATACTCTAGTGATATTAGTGCAGGCTGGAGCTGCTTC	ATAGAGGCAATAATATCAGAAGAAATACTTCGCCCCGATACGAATCATATGAATATCCTCCTTAG
STM4022	Y	Y		Y		Y	Y		Y		CDS	yihT		putative aldolase	4232863	4233741	-	54	Other distributions	LT2_015	F06	-0.1	13	0.7	ATAAAGGAAAATTGAATGAACAACTACACCATCAAAGACATTACGGTGCAGGCTGGAGCTGCTTC	TCTGTCATCCTCGTATTAACGACGTTTTGCCATCATTTCATCGACCATATGAATATCCTCCTTAG
STM4030.S	Y	Y	Y	Y	Y	Y?	Y	Y	Y	Y	CDS			putative cytoplasmic protein	4239649	4240095	-	47	not done	LT2_002	H06	-1.8	13	1e-11	TCATCGTCAGATGGATGCAACCAGCGCAAAAAAGATCGTTGTGCAGGCTGGAGCTGCTTC
STM4031	Y	N		Y		Y	Y		Y		CDS			putative cytoplasmic protein	4240092	4240403	-	40	Some Salmonella only	LT2_017	B12	0.7	6	0.2	CCGTTCAATGAAGCGATGCTCATGTATCCAAACCATGAGCTTGCTGTGCAGGCTGGAGCTGCTTC	TCTGACGATGAGTTCTCATTCTTTATTACCCCGATAGTATGCGGTCATATGAATATCCTCCTTAG
STM4039	Y	Y		Y		Y	Y		Y		CDS			putative inner membrane lipoprotein	4249107	4250138	-	45	Subspecies 1 only	LT2_015	G06	0.1	13	0.6	TTATAGGTTATTCTAATGAAAAAGGATTTGTTATCATCAATTATTGTGCAGGCTGGAGCTGCTTC	TGCAGCGTGAAAAGCTTAGAACTCACGCTCAAGATGATAGCCATTCATATGAATATCCTCCTTAG
STM4040	Y	Y		Y		Y	Y		Y		CDS	yiiG		putative cytoplasmic protein	4250363	4251421	+	46	Other distributions	LT2_015	H06	0.8	13	0.01	ATAATCATTGCGCTAATGACCCTGGGCGCAACAGGATGTGATGACGTGCAGGCTGGAGCTGCTTC	TTAATGTGCCGTCACTCAACGCAGGCGGTTATAATCATCCACCATCATATGAATATCCTCCTTAG
STM4051	Y	Y	Y	Y	Y	Y	?	Y	Y	Y	CDS			putative outer membrane protein	4262552	4263235	+	42	All Salmonella only	LT2_008	D04	0	14	1	TTTAAATTAAATGGATTCTGTTATGAGAAAATCTCTTTTCGTGCAGGCTGGAGCTGCTTC	GGGATAATGATTAGAATGTGTAGCCTATACCCACGCGGAACATATGAATATCCTCCTTAG
STM4055	Y	Y		Y		Y	Y		Y		CDS	sodA		superoxide dismutase, manganese	4266539	4267159	+	54	All nine genomes	LT2_019	E12	0.5	13	0.02	ATAATGGAGATGATTATGAGTTATACACTGCCATCCCTGCCGTACGTGCAGGCTGGAGCTGCTTC	GACGTGCAATGCAAATTATTTTTTAGCGGCGAAACGCGCTGCTGCCATATGAATATCCTCCTTAG
STM4057	Y	Y		Y		Y	Y		Y		CDS			putative inner membrane protein	4267930	4268325	+	55	Some or all Salmonella only	LT2_015	A07	-0.5	13	0.004	ATGAAAGGAAGGATTATGACTGAAGCTGAAAATGCGGTGGCGATCGTGCAGGCTGGAGCTGCTTC	TCTCGCCGTCGAGATTTACCGGGAGATTTCCGGCACCAGAATCCACATATGAATATCCTCCTTAG
STM4065	Y	Y	Y	Y		Y	Y	Y	Y		CDS			putative permease of the Na+:galactoside symporter family	4275604	4276938	+	50	Subspecies 1 only	LT2_015	B07	0.2	14	0.2	TAAAGGAATATCAACATGAAACTTTCTATCGTGGAAAAAATCGGCGTGCAGGCTGGAGCTGCTTC	TTCATTTGCGCCTCCTTATGCCTGTTTCTGCGCCAGGGCAAGCTGCATATGAATATCCTCCTTAG
STM4067	Y	Y		Y		Y	Y		Y		CDS			putative ADP-ribosylglycohydrolase	4277918	4278958	+	57	Subspecies 1 only?	LT2_015	C07	0.4	13	0.05	AAATAAGGAGTCATCATGCACGTTGATCGAAACAAAATACTGGGAGTGCAGGCTGGAGCTGCTTC	GGCAGGGTGAAGTCGCTACCCTGCGATTTGCCTGGCCAGTTCTGCCATATGAATATCCTCCTTAG
STM4068	Y	Y	Y	Y	Y	Y	Y	Y	Y	Y	CDS			putative regulatory protein, gntR family	4279021	4279743	+	51	Some Salmonella only?	LT2_008	E04	-0.7	11	0.02	GGTGCGCAGCTTGCAGGTTGATAAAACGAGCTTTACTCCGGTGCAGGCTGGAGCTGCTTC	AGTGGACAGATCAGTGATAATGAATTTCACCAAAGTATTCCATATGAATATCCTCCTTAG
STM4071	Y	N?		Y		Y	Y		Y		CDS			putative Mannose-6-phosphate isomerase	4280242	4280508	-	49	Some or all Salmonella only?	LT2_015	D07	0.1	4	0.6	GGGCCGGGCTGCGATATGGGCGTCGTCATACTACAACCAGGGCAGGTGCAGGCTGGAGCTGCTTC	GCGATGGCGCGGGCGTTACCAGGCCGGTGGATCTGCGGGGTGGCTCATATGAATATCCTCCTTAG
STM4073	Y	N	Y	Y	Y	Y	Y	Y	Y	Y	CDS	ydeW		putative transcriptional repressor	4282286	4283245	-	50	Other distributions	LT2_008	F04	0.4	7	0.7	GGTTATGACAATGAGCGATAATACGTTGGTATCTGATTATGTGCAGGCTGGAGCTGCTTC	TTTTATTTTTTTATTTTTCAATAATTTGAATTATTTTCCCCATATGAATATCCTCCTTAG
STM4076	Y	Y		Y		Y	Y		Y		CDS	ydeZ		putative ABC superfamily (membrane), sugar transport protein	4286070	4287071	+	50	Other distributions	LT2_015	E07	0.5	13	0.006	AAACAAAGAGGTGGCATGATGAATCCATGGCGACGCTATAGCTGGGTGCAGGCTGGAGCTGCTTC	AATTTCAAAAGGAAATCATGCCTGATGCGCATTGCGACGGCGTGACATATGAATATCCTCCTTAG
STM4077	Y	Y		Y		Y	Y		Y		CDS	yneA		putative ABC superfamily (peri_perm), sugar transport protein	4287100	4288122	+	51	Other distributions	LT2_015	F07	0.2	12	0.6	TTTATGGAGAAAAAAATGGCAAGACACAGCATTAAAATGATCGCCGTGCAGGCTGGAGCTGCTTC	GATACATAACAGTTATCAGAAATCATATTTGTCGATATTGTCTTTCATATGAATATCCTCCTTAG
STM4078	Y	Y	Y	Y	Y	Y	?	Y	Y	Y	CDS	yneB		putative fructose-1,6-bisphosphate aldolase	4288151	4289026	+	47	Other distributions	LT2_008	G04	0.6	12	0.001	GGAGTAAAGAATGGCTGATTTAGATGATATTAAAGATGGCGTGCAGGCTGGAGCTGCTTC	GCGATCTCATTTAACTTTTCTCACTCAAAAACAGCTCATACATATGAATATCCTCCTTAG
STM4079.S	Y	Y		Y		Y	Y		Y		CDS	yneC		putative inner membrane protein	4289106	4289399	+		not done	LT2_015	G07	0.1	13	0.5	ATAATCAGGGGGTTAATGATGCACGTTACGCTGGTTGAAATTAACGTGCAGGCTGGAGCTGCTTC	GTTCATGAGCGCTCCTTAAGGCATCAAACCCATAAAAACTTTTTTCATATGAATATCCTCCTTAG
STM4098	Y	Y		Y		Y	Y		Y		CDS			putative arylsulfate sulfotransferase	4306884	4308674	-	48	Subspecies 1 only?	LT2_015	H07	0.6	13	0.03	AATGGGGAAATAAATATGTTATTTACAAGGAAAGTCTTACCTGTAGTGCAGGCTGGAGCTGCTTC	TTTTACTATCTCGCTTTATTTTTTAAACATCTGCTCTGGATCGATCATATGAATATCCTCCTTAG
STM4102	Y	Y		Y		Y	?		Y		CDS			putative inner membrane protein	4313424	4314281	-	47	Some Salmonella only	LT2_015	A08	0.1	12	0.7	TGACAGAGGATAAACATGGAAGGTTTTGAGTTATTTCCAAAAATTGTGCAGGCTGGAGCTGCTTC	ATTGCTGACGAAACATTATGGCGTGATGCTTTTTACATTCTCAACCATATGAATATCCTCCTTAG
STM4103	Y	Y		Y		Y	Y		Y		CDS			putative cytoplasmic protein	4315517	4316641	-	51	All Salmonella only	LT2_015	B08	0.9	11	0.007	TCGTTGGTAAAATGTATGCCGCCTCTGTTCACCATTAATGCCTGCGTGCAGGCTGGAGCTGCTTC	CATTACATCATTGGGTTAAATGTGATTCCATTGTGAATTATATTTCATATGAATATCCTCCTTAG
STM4124	Y	Y		Y		Y	Y		Y		RNA	oxyS		sRNA induced by oxidative stress	4342881	4342984	+	51	not done	LT2_025	B05	1.2	13	6e-06
STM4140	Y	Y		Y		Y	Y		Y		pseudogene			pseudogene; no in-frame start	4359725	4359829	-	41	All nine genomes?	LT2_025	G09	0.1	14	0.6	CTTCTGTATCTGGTATATTCGTCACATTGCTTCTCAGGGATAGCTGTGCAGGCTGGAGCTGCTTC	AACGGCACGTCACATTTAAGTTAATTTGGACAATGGGCAGGAGGGCATATGAATATCCTCCTTAG
STM4141	Y	Y		Y		N?	N		N		CDS			putative cytoplasmic protein	4359853	4360026	-	42	All nine genomes?	LT2_025	G02	0.1	13	0.6	AGTAGCGCGCATTCTATGGAGACCTGCGTGCTCATGCAACTAAAAGTGCAGGCTGGAGCTGCTTC	ACAGAAGATTGCTTTCTATCGACGGAGCGTTGAAATGCCGCGTCGCATATGAATATCCTCCTTAG
STM4155	Y	Y		Y		Y	Y		Y		CDS			putative inner membrane protein	4374278	4374601	+	31	Some or all Salmonella only	LT2_015	C08	0.3	6	0.5	CCCTCCACCAGCTTCATGCTGGATACCGAATTCCGGGTCGCTTGCGTGCAGGCTGGAGCTGCTTC	GAAAAAATAATTCATTTATTCATTAATATTTATAATTACAGATAACATATGAATATCCTCCTTAG
STM4156	Y	N?		Y		Y	Y		Y		CDS			putative cytoplasmic protein	4374607	4374951	-	34	Some or all Salmonella only	LT2_015	D08	0.9	6	0.008	TCACATTTGGAATCAATGTTACAGAAAAAAACAAACCCAATGATAGTGCAGGCTGGAGCTGCTTC	TAATGAATAAATGAATTATTTTTTCATGACTCTTGTTTCTCGTATCATATGAATATCCTCCTTAG
STM4157	Y	Y	Y	Y	Y	Y	Y				CDS			putative cytoplasmic protein	4375350	4376360	+	34	Some Salmonella only	LT2_004	A06	0.9	14	3e-05	TTTAATTGTTATGATCCCACCATTAAATAGATATGTTCCCGTGCAGGCTGGAGCTGCTTC	GCCATTTCCGCTACTGCACATGCCTCGCCCATGAACTTTGCATATGAATATCCTCCTTAG
HB236530	Y	Y		Y		Y	Y		Y		RNA	HB236530		unconfirmed sRNA	4386526	4386658	-		not done	LT2_025	A11	-0.7	13	0.06	GAGCAATATCGGTATAAATTTTCAGCAATGACACCAGAAAACGTGGTGCAGGCTGGAGCTGCTTC	GTGTTTATCGCTTGCTAAGCATCGAGTGCGACGGAAATGCCAGAACATATGAATATCCTCCTTAG
STM4192	Y	Y		Y		Y	Y		Y		CDS			putative cytoplasmic protein	4414893	4415432	+	44	All nine genomes	LT2_025	E10	0	14	1	CGTTTAGAGACGAAAATGGCAAAACTGACCTTACAAGAGCAACTGGTGCAGGCTGGAGCTGCTTC	CGTCGGGAATGTGACTTACCACATCAAATCGTCGGGAACTTTAAACATATGAATATCCTCCTTAG
STM4193	Y	Y		Y		Y	Y				CDS	yjbC		putative pseudouridine synthase	4415479	4416348	+	50	All nine genomes?	LT2_004	B06	0.4	13	0.007	GAGAGTAAATATGCTGACCGACACATCTACCCGGCTTAATGTGCAGGCTGGAGCTGCTTC	GCGGCAGACGTTAACGTCCTTTCTTCTTTCGTCCCGGCGACATATGAATATCCTCCTTAG
STM4195	Y	Y		Y		Y	Y		Y		CDS			putative Na+-dependent transporter	4416715	4417656	-	55	Other distributions	LT2_015	E08	0.5	13	0.1	TGCAAGGAAAACAACATGCTCGCCGTCATTACCCGGCTGTTCCCGGTGCAGGCTGGAGCTGCTTC	CCACCCGGCAATATTTTAATTTACCTTTGCCGTTTCGCCCGATTTCATATGAATATCCTCCTTAG
STM4196	Y	Y		Y		Y	Y		Y		CDS			putative cytoplasmic protein	4417918	4418646	-	38	Some Salmonella only	LT2_015	F08	0.1	12	0.6	TCACCGGGGAATATAATGATTATTGTTTCTGTGCTCAGACAAAGCGTGCAGGCTGGAGCTGCTTC	GAAGAGAAGGAAGCTTTAACGCAGTGATAACTTATATTGTTTCACCATATGAATATCCTCCTTAG
STM4197	Y	Y		Y		Y	Y		Y		CDS			putative inner membrane protein	4418843	4419133	-	34	Some Salmonella only	LT2_015	G08	0.4	7	0.5	TATCTAAAAAAGGAAATGGATTACGGGAATACTGGCGACATGAGAGTGCAGGCTGGAGCTGCTTC	TGATTGTTTTGTCTTTTATATTTTCATGGGGATATATAAAATAAGCATATGAATATCCTCCTTAG
STM4204	Y	Y	Y	Y	Y	Y	Y	Y	Y	Y	CDS			putative inner membrane protein	4424446	4425993	-	42	S. typhimurium only	LT2_008	H04	-0.1	9	0.7	TGATGGAATAATGAACACTATGCTCAAGATATTACCGAAAGTGCAGGCTGGAGCTGCTTC	TTACGTAAAGTTAAAATGAAATTGCTGTAATTTCACCTTTCATATGAATATCCTCCTTAG
STM4205	Y	Y	Y	Y	Y	Y	Y	Y	Y	Y	CDS			putative phage glycosyltransferase	4425993	4426922	-	44	Some Salmonella only	LT2_008	A05	0.3	11	0.7	GGAATGAGAAATGAAAATTTCATTAGTGGTTCCCGTCTTTGTGCAGGCTGGAGCTGCTTC	ATAGTGTTCATTATTCCATCATTGTTTTTTTGTTTTTCACCATATGAATATCCTCCTTAG
STM4206	Y	Y		Y		Y	Y		Y		CDS			putative phage glucose translocase	4426919	4427281	-	44	Some Salmonella only	LT2_015	H08	0.2	7	0.8	TTCTTGATTGCTATAATGATAAAATTATTTATAAAGTACGTTTCGGTGCAGGCTGGAGCTGCTTC	CCACTAATGAAATTTTCATTTCTCATTCCTGAAAACAATGAATCTCATATGAATATCCTCCTTAG
STM4212	Y	Y	Y	Y		Y	?	Y	Y		CDS			putative phage tail core protein	4433440	4433964	-	45	S. typhimurium only	LT2_015	A09	0.7	12	0.0006	GGAGAGCAATCGCTAATGGCTGGAAAAATTCAAATTAACCGTATTGTGCAGGCTGGAGCTGCTTC	GTAGCCCCGAAGTAATTAACCGCCAATATTATTGCGGTAGGCATTCATATGAATATCCTCCTTAG
STM4216	Y	Y		Y		Y	Y		Y		CDS			putative inner membrane protein	4436190	4436504	-	48	Some Salmonella only	LT2_015	B09	0.5	12	0.09	TAATCAGAGGGAGTAATGAAACTCAGTATCGATTTTTGGGAAGTCGTGCAGGCTGGAGCTGCTTC	ACGACGGGGATTTGTTTAATGGTTACCTCGTTGAATCAGTTCTATCATATGAATATCCTCCTTAG
STM4219	Y	Y		Y		Y	Y		Y		CDS			putative cytoplasmic protein	4438132	4438335	+	49	Some Salmonella only	LT2_015	C09	0.7	13	0.002	ATTGCTGACAGAATGATGCGCAACTGGGGCGGGCAAAGCATTTATGTGCAGGCTGGAGCTGCTTC	CATACCCGATATCGCTTACAGCATACGCCGCTGGTGCTGTTTTTCCATATGAATATCCTCCTTAG
STM4240	Y	Y		Y		Y	Y		Y		CDS	yjbJ		putative cytoplasmic protein	4461489	4461701	+	45	All nine genomes	LT2_025	E02	-0.2	13	0.5	AATGATGAGGACAAGATGATGAATAAAGACGAAGCCGGCGGTAACGTGCAGGCTGGAGCTGCTTC	GTAGGGGAAAACATATTACCAGCGATAGTTGTTACGGGTTTCCCACATATGAATATCCTCCTTAG
STM4242	Y	Y		Y		Y	Y		Y		CDS			putative outer membrane or exported	4462562	4463872	+	52	All Salmonella only	LT2_019	F12	0.3	13	0.1	GCGGTCTCGCTTTTTATGGCAAAGCAGGCGAGCGCCGCCAATACCGTGCAGGCTGGAGCTGCTTC	TCCGGTGAAAGCACCTCAGAATGTCATTGTAAGCTGCGCGCCTGCCATATGAATATCCTCCTTAG
STM4258	Y	Y	Y	Y	Y	N	N				CDS			putative methyl-accepting chemotaxis protein	4478486	4479874	+	37	Some or all Salmonella only	LT2_001	G06	0.8	10	0.01	AGGTGTCAGAGTGAAATATATAAATCATTACCGCTATTTGGTGCAGGCTGGAGCTGCTTC	AAAAAACATCTTAATCTTCATTTTTTTCCTCCTTGTTTAACATATGAATATCCTCCTTAG
STM4259	Y	N		Y		Y	Y		Y		CDS			putative ABC exporter outer membrane component homolog	4479864	4481183	+	37	Some Salmonella only	LT2_017	D12	-0.5	5	0.4	ACAAGGAGGAAAAAAATGAAGATTAAGATGTTTTTTCTGACGACTGTGCAGGCTGGAGCTGCTTC	CGCTTTGTCTTCTATTCATTTCATTACATTTAACTCACTTTCAGTCATATGAATATCCTCCTTAG
STM4260	Y	N		Y		Y	Y		Y		CDS			membrane permease, predicted cation efflux pump	4481180	4482457	+	35	All Salmonella only	LT2_017	E12	-0.3	6	0.4	GTTAAATGTAATGAAATGAATAGAAGACAAAGCGATCATCTCATGGTGCAGGCTGGAGCTGCTTC	ATATTATATTCACTCTCAAGGTGTATCTAATCGTTTAGTATTAACCATATGAATATCCTCCTTAG
STM4261	Y	Y		Y		Y	?		Y		CDS			putative inner membrane protein	4482474	4499153	+	48	All Salmonella only	LT2_017	F12	0.9	12	4e-06	AGTGAATATAATATTATGGGAAATAAAAGCATACAAAAGTTTTTTGTGCAGGCTGGAGCTGCTTC	GAGGGGCCTCCGTTATTATGCGTGTTCTTCTTGATTATCTACAGGCATATGAATATCCTCCTTAG
STM4262	Y	N		Y		Y	Y		Y		CDS			putative ABC-type bacteriocin/lantibiotic exporter, contain an N-terminal double-glycine peptidase domain	4499193	4501259	+	35	All Salmonella only	LT2_017	G12	0.4	7	0.3	TGAGGGGGTTTACTTATGGATAAAAAACTAGAACCTTATTATTTAGTGCAGGCTGGAGCTGCTTC	CAAGCGCTGCTTATTTTACATTAATAATTTATCCGGAGAACAATCCATATGAATATCCTCCTTAG
sraL	Y	Y		Y		Y	Y		Y		RNA	sraL		sRNA	4504931	4505022	+		not done	LT2_025	D04	0.2	14	0.5	TAGTTTGTTTCCGGTCTTTGTCTTTCGCTCTATCCCGCTGATTACGTGCAGGCTGGAGCTGCTTC	TCAGCATTTCGCTGGCGAACAGGGCGTCGTCGCTTACACTTACAGCATATGAATATCCTCCTTAG
STM4276	Y	Y		Y		Y	Y		Y		CDS			putative cytoplasmic protein	4515859	4516005	+	31	Some or all Salmonella only	LT2_015	D09	-0.4	12	0.008	ATAACATGACGTTATATGAAATTTTTTAAAAAAGTGATCCGTGTCGTGCAGGCTGGAGCTGCTTC	TTACATTGATCTCCTCTATGTGTAACAAATAACCACACTTAAAATCATATGAATATCCTCCTTAG
STM4295	Y	Y		Y		Y	Y		Y		CDS	adiY		transcriptional activator of adiA (AraC/XylS family)	4537638	4538399	-	43	Other distributions	LT2_015	E09	-0.3	13	0.2	TCCAGGAGTTCGGGTATGAGGATTTGCAGCAACGAACCTTGCATAGTGCAGGCTGGAGCTGCTTC	TTGAGTGTAGAAAAATTAGGCAGCCGATCGTTCCCGATGTTGGCTCATATGAATATCCTCCTTAG
T9	Y	Y		Y		N?	N		Y		RNA	T9		unconfirmed sRNA	4542218	4542314	+		not done	LT2_025	D12	0.2	14	0.3	CGGGAATCCGGACACAGAATCCGTCGATATTGTAGAGCGTAGCCTGTGCAGGCTGGAGCTGCTTC	TGAAAACCTCCGTCTTCCCCGATGAGCATTCCCGAAAACTCAGATCATATGAATATCCTCCTTAG
STM4302	Y	Y		Y		Y	Y		Y		CDS			putative cytoplasmic protein	4548594	4548860	-	40	All Salmonella only?	LT2_015	F09	0.5	12	0.2	GCTTGTGCTACGCCTATGGACAATACGTATATTGGTGAGCAGATAGTGCAGGCTGGAGCTGCTTC	TTTTACAGAGTTGCTTTAAGTAATTATTTTCTTGCGATGGTGATGCATATGAATATCCTCCTTAG
STM4303	Y	Y		Y		Y	Y				CDS	dcuR	yjdG	response regulator in two-component regulatory system with DcuS, regulates anaerobic fumarate respiration	4549177	4549896	-	49	All nine genomes?	LT2_004	C06	1.4	11	2e-05	GGACCAGCCTATGATCAATGTATTAATTGTCGATGACGATGTGCAGGCTGGAGCTGCTTC	TGCGGTATCCTTACTGACAATATTGTTTCAGTAAAGAGTACATATGAATATCCTCCTTAG
STM4305	Y	Y		Y		Y	Y		Y		CDS			putative anaerobic dimethyl sulfoxide reductase, subunit A	4551958	4554309	+	56	All Salmonella only	LT2_015	G09	-0.5	14	0.01	AAAGTAGGGGCGGCGGTGACGCTAAGCCAGGCGATTACGCTGCCTGTGCAGGCTGGAGCTGCTTC	ATCGTACATCACTCCTTAAGCGCGTTTAATTTCAACCAGATTGGTCATATGAATATCCTCCTTAG
STM4310	Y	N?		Y		Y	Y		Y		CDS			putative inner membrane protein	4558172	4559077	+	47	All Salmonella only	LT2_015	H09	0.5	5	0.2	CTTTATTTTTAAGAAATGCGTTACGACATCAGTCGTGACGCGATCGTGCAGGCTGGAGCTGCTTC	CAGTAAAAATAGATTTTAGTCATTCTGTATATCACACGAAAATTTCATATGAATATCCTCCTTAG
STM4312	Y	Y		Y		Y	Y		Y		CDS			putative phage protein	4560083	4560352	-	50	Some Salmonella only	LT2_015	A10	0.9	12	0.0002	ACAATTAAGCTGACTATGGATACACAACCGTCCGCCGAACCAACGGTGCAGGCTGGAGCTGCTTC	GGTGATGTTTAGTTATCAGGCATGATTTTCTTCATCAACACTTACCATATGAATATCCTCCTTAG
STM4314	Y	Y		Y		Y	Y		Y		CDS			putative bacterial regulatory protein, luxR family	4560598	4560885	-	30	All Salmonella only	LT2_015	B10	0	10	1	TTGAGATATCTGACAATGCAGTATAAGAACAAAGCAAAACATATTGTGCAGGCTGGAGCTGCTTC	ACATTTTAGGAAAAATTACGTAATATCGACTGATATGTAAAACTCCATATGAATATCCTCCTTAG
STM4315	Y	Y		Y		N	N		N		CDS			putative AraC-type DNA-binding domain-containing protein	4560882	4561757	-	35	All Salmonella only	LT2_025	H12	-1.1	12	0.0005	TAAAAGGAAATTATCATGCTAAAAGTATTTAATCCCTCACCTGTCGTGCAGGCTGGAGCTGCTTC	GCATTGTCAGATATCTCAATTAACATATTGATGACGAGAGGAAGACATATGAATATCCTCCTTAG
STM4316	Y	Y		Y		Y	Y		Y		CDS			putative cytoplasmic protein	4562022	4562243	-	40	Some or all Salmonella only	LT2_015	C10	0.1	6	0.9	AAGCCAACCATACGATTGAATGCTTCCCCTCCCCTCAAACTTCCGGTGCAGGCTGGAGCTGCTTC	TCTTTAAAATTTGAATTAAGTAATAATTGCCTTTAATCTTTTAGACATATGAATATCCTCCTTAG
STM4317	Y	Y	Y	Y	Y	Y	Y	Y	Y	Y	CDS			putative helix-turn-helix protein, copG family	4562560	4562853	+	55	S. enterica only?	LT2_008	B05	0	14	0.9	GGACAACACTATGCCAGCCGCAAACAGTATGGCGATGAAAGTGCAGGCTGGAGCTGCTTC	GGGGTGGAGATCATTTTTCCTGCTCCCACGGCGCAGGGGTCATATGAATATCCTCCTTAG
STM4319	Y	Y		Y		Y	N		Y		CDS	phoN		non-specific acid phosphatase	4563589	4564341	-	45	Subspecies 1 only	LT2_015	D10	-0.4	13	0.01	CCGGAGTGAGTCTTTATGAAAAGTCGTTATTTAGTATTTTTTCTAGTGCAGGCTGGAGCTGCTTC	GGAAGACTTTCACCTTCAGTAATTAAGTTTGGGGTGATCTTCTTTCATATGAATATCCTCCTTAG
STM4332	Y	Y		Y		Y	Y		Y		CDS	yjeJ		putative inner membrane protein	4577402	4578259	-	45	All Salmonella only	LT2_015	E10	0.3	13	0.2	TTGTGGAGAATTGACATGGCCTTAACGATTAAGGGACTAAATACCGTGCAGGCTGGAGCTGCTTC	CAGAGGGCGATATGGTTAGCGTTTTTCCTGCGATGATGCCATGCGCATATGAATATCCTCCTTAG
STM4337	Y	Y	Y	Y	Y	Y	Y	Y	Y	Y	CDS	ecnR		putative bacterial regulatory protein, luxR family	4580656	4581243	-	47	All Salmonella only	LT2_008	C05	0.9	11	3e-06	GCAAAAAACTATGTTGAAAATTTTAGTGATAGACCGATGCGTGCAGGCTGGAGCTGCTTC	CGTCGTACCGTTAATCGATTTTCTCCGGAAGCATAAGAAACATATGAATATCCTCCTTAG
STM4346	Y	Y		Y		Y	Y		Y		CDS	yjeO		putative inner membrane protein	4588852	4589166	+	43	Other distributions	LT2_015	F10	0.1	14	0.4	AAAAGGATATTTATAATGAGTCCGAAAATGTTTGCGTTGTGCGCTGTGCAGGCTGGAGCTGCTTC	GTCTTTTAGCATAGATCACACACAAAACTGATAGCGCAGGAAGAACATATGAATATCCTCCTTAG
STM4351	Y	Y		Y		Y	Y		Y		CDS			putative arginine-binding periplasmic protein	4595404	4596144	-	49	All Salmonella only	LT2_015	G10	0.3	13	0.1	ATATCAGGGATCAAGATGAAAAAAAAACTTATTGTCATGCTGTTAGTGCAGGCTGGAGCTGCTTC	TCTCCCCACACTGAATTACTGCGTAAACCATTTCTCCTGCATCTGCATATGAATATCCTCCTTAG
C1023	Y	Y		Y		Y	Y		Y		RNA	C1023		unconfirmed sRNA	4604493	4604574	+		not done	LT2_025	A02	-0.4	14	0.04	AGTATTACAGGTTGTTGGTGCTATCGCAGACTGAATGTGTACAATGTGCAGGCTGGAGCTGCTTC	GGAACGGATCTTGTAAAGATTGCCCCTTAGCCATTCTCTTTTCCTCATATGAATATCCTCCTTAG
STM4370	Y	Y		Y		Y	Y		Y		CDS	yjfI		putative cytoplasmic protein	4614456	4614860	+	40	All nine genomes?	LT2_025	G11	-0.3	13	0.4	GATAGAGATAAAAATATGGCATGGACTCCACGGACGCTGGCGGATGTGCAGGCTGGAGCTGCTTC	TGTAAGCCGCCTGTATTATTCCTGTGAATAGACTTGTGTTATTTCCATATGAATATCCTCCTTAG
STM4375	Y	Y		Y		Y	Y		Y		CDS	yjfM		putative inner membrane protein	4617725	4618363	+	55	Other distributions	LT2_015	H10	0	13	0.9	TGGTAACGGAAGATCATGGCAAAAAAACGAAAATCCAGAAGCACAGTGCAGGCTGGAGCTGCTTC	TGTGTCGTAGCATGGTTAGCCTCCCCAGTGCCCGCGGGCGCTGGACATATGAATATCCTCCTTAG
cand5004	N	?		N		N	Y?		N		RNA	cand5004		unconfirmed sRNA	4641518	4641690	+		not done	LT2_025	A06	0.1	14	0.4	GTTGCACTAAACTTAATCATCAGAGGCACCTTTTAAGAACGCAATGTGCAGGCTGGAGCTGCTTC	ACCCGATCGTTAAGGGTTCCGCCAACTGTGATACCGTCAGCGGTTCATATGAATATCCTCCTTAG
STM4417	Y	Y		Y		Y	Y				CDS			putative transcriptional regulator	4658541	4659374	+	48	Other distributions	LT2_004	D06	-1.5	10	0.0002	AGTATCATGCATGTCTAAACATCAAACTCAACTTTCCTTAGTGCAGGCTGGAGCTGCTTC	GCTTGTTTTTTTACTCCGTCGCCAGCGCCAGTGAAACCGCCATATGAATATCCTCCTTAG
STM4418	Y	Y	Y	Y		Y	Y	Y	Y		CDS			sugar (and other) transporter	4659425	4660858	-	47	Some Salmonella only?	LT2_015	A11	0.2	12	0.7	GGAGATAATCTACCTATGTCCACATCAGATAGTTGTTATAATACGGTGCAGGCTGGAGCTGCTTC	GCATTGTGGTGAAACTTAATCAGAATAACGTTCGGTTTGAATTGGCATATGAATATCCTCCTTAG
STM4422	Y	Y		Y		Y	Y		Y		CDS			putative cytoplasmic protein	4665461	4665763	-	31	Some Salmonella only	LT2_015	B11	-0.1	12	0.6	TTTATACCACACCAAATGAAACAAAAATGCTATATAGATCATAATGTGCAGGCTGGAGCTGCTTC	CTCTTTTTTATCCTCTTAAACCGATGTTGACGACGTTCTGACTGACATATGAATATCCTCCTTAG
STM4423	Y	N		Y		Y	Y		Y		CDS			putative AraC-type DNA-binding domain-containing protein	4665886	4666710	+	44	Some Salmonella only	LT2_017	H12	0.3	4	0.2	CCGTTTGTCCGGTTCATGCATATGCACCCACAGACCGTTGAACTGGTGCAGGCTGGAGCTGCTTC	AAATTTTAGCAAGCATTAATATTCAAATAATAAATAATTAGCTTTCATATGAATATCCTCCTTAG
STM4424	Y	Y		Y		Y	Y		Y		CDS			putative endonuclease	4666970	4667890	+	43	Some Salmonella only	LT2_015	C11	0.2	9	0.8	GTGGGAGCCAGCAATATGTACAATGTAAAAAAGAGCATTAAGTTGGTGCAGGCTGGAGCTGCTTC	CTGTTTCCTTTTCAATTAAAGATAATTTTTCAGTAACTCATCAATCATATGAATATCCTCCTTAG
STM4426	Y	Y	uv	Y	uv	Y	Y	uv	Y	uv	CDS	srfJ		activated by transcription factor SsrB, similar to Homo sapiens lysosomal glucosyl ceramidase	4669016	4670359	+	54	Some Salmonella only	LT2_019	G12	0.3	13	0.3	ATCCGGAACTTCCCTATGAAAGGCAGACTCATCTCTTCCGATCCGGTGCAGGCTGGAGCTGCTTC	TCCCAGCTTCATCATTCAGATCGACTCCTGCCGCCATAGCAACGTCATATGAATATCCTCCTTAG
STM4428	Y	Y		Y		Y	Y		Y		CDS			putative permease	4671190	4672356	-	61	Some Salmonella only	LT2_015	D11	-0.5	13	0.0003	TTCAAGGACGATTCCATGCCAGCTCTCACACAACATTCCACATCGGTGCAGGCTGGAGCTGCTTC	CCCCTTCTTAACAGCTTAATGTTGCCGCAGCAAGAGATGGACAACCATATGAATATCCTCCTTAG
STM4433	Y	Y	Y	Y	Y	Y	Y	Y	Y	Y	CDS			putative thiamine pyrophosphate-requiring enzyme, oxidoreductase family	4676890	4677912	+	47	Some Salmonella only	LT2_008	D05	0.1	11	0.8	AGAGGTACGAATGAAAAAGCTTCGATGTGGTGTTATTGGCGTGCAGGCTGGAGCTGCTTC	ATAGATGCAGTTAAAGATAAATATCGCTTGTTATTTTCACCATATGAATATCCTCCTTAG
STM4457	Y	Y	Y	Y	Y	Y	Y	Y	Y	Y	CDS			putative transposase	4702512	4702958	-	45	All Salmonella only?	LT2_008	E05	0.4	13	0.1	AGAGGCGGCAATGGTAAGATCGCGTTTTACCGAGGAACAAGTGCAGGCTGGAGCTGCTTC	ATTTCAGGGCTTATTCAAGCAACTGTAGAATGCTATATGCCATATGAATATCCTCCTTAG
STM4462	Y	Y		Y		Y	Y		Y		CDS	yjgG		putative cytoplasmic protein	4705022	4705162	+	38	All nine genomes?	LT2_025	F11	0.1	4	0.7	ACGCGGTAAGACAGAATGTCGTACACACTGAACCATGCTTCCTCCGTGCAGGCTGGAGCTGCTTC	ACACAAACAAATTAATTATTTGCTTAAAATGAATTTAAATTCATACATATGAATATCCTCCTTAG
STM4464	Y	Y		Y		Y	Y		Y		CDS			putative arginine repressor	4705807	4707210	-	56	All Salmonella only	LT2_015	E11	0.2	13	0.4	TCAGGAGAGAACATCATGGGTAAATTTAAATTTCCCACCGCTTATGTGCAGGCTGGAGCTGCTTC	TCGCCATCTGGCTCGTTACATCATCGCTCCGATGCTCAGTACCGCCATATGAATATCCTCCTTAG
STM4472	Y	Y		Y		Y	Y		Y		CDS	ytgA		putative inner membrane protein	4714391	4714879	-	38	All Salmonella only	LT2_015	F11	-0.3	13	0.06	TCAAGGAAGTTATAAATGAAACGCCTATTATCAGCAATTGTTTTCGTGCAGGCTGGAGCTGCTTC	CTTGTGTTGAAATACTTACTGTTTCACGCCTTTTGACGCTTCAGACATATGAATATCCTCCTTAG
STM4474	Y	Y	Y	Y	Y	Y	Y	Y	Y	Y	CDS	yjgN		putative inner membrane protein	4715684	4716871	+	44	All Salmonella only	LT2_008	F05	-0.2	12	0.1	GATATGATTCATGAATAACGTTATCAGTAGTAAAGATAACGTGCAGGCTGGAGCTGCTTC	CCTTTTTACATCAGATAAACGGGAAGTAAGGCATAATGCCCATATGAATATCCTCCTTAG
STM4475	Y	?		Y		Y	Y				CDS	valS	val-act	valine tRNA synthetase	4717013	4719868	-	57	All nine genomes	LT2_004	E06	-1.5	8	0.0001	CCTGGAAATAATGGAAAAGACATATAACCCCCAAGATATCGTGCAGGCTGGAGCTGCTTC	GGCTTTCAGATTACAGCGCGCTAATAACCGCCTGCTGCTCCATATGAATATCCTCCTTAG
cand5003	Y	Y		Y		N?	N		N		RNA	cand5003		unconfirmed sRNA	4722134	4722353	+		not done	LT2_025	A05	0	13	1	CCTGCCTGCAACTCGAAATCCATTAGAGTATAGAAATTGAAAGCTGTGCAGGCTGGAGCTGCTTC	GCGTCTCCCGCACCAGATATCTTATGATTATCACTTTAAATACGCCATATGAATATCCTCCTTAG
STM4484	Y	Y		Y		Y	Y		Y		CDS	idnD		L-idonate 5-dehydrogenase	4727963	4728994	-	50	Other distributions	LT2_015	G11	0	13	0.9	ACCAGTGAGGAATTTATGGAAGTAAAAACTCAATCCTGCGTTGTTGTGCAGGCTGGAGCTGCTTC	CCTTATTTTACTTTCTCAGAAAACGAGCTGAACTTTTGCCGCCTGCATATGAATATCCTCCTTAG
leuX	Y	?		Y		Y	N		Y		tRNA	leuX		extra tRNA	4730952	4731096	-		not done	LT2_025	A04	-4.3	8	6e-12
STM4489	Y	Y	Y	Y	Y	Y	Y	Y	Y	Y	CDS			putative superfamily I DNA helicases	4731963	4735478	+	47	Some Salmonella only	LT2_008	G05	-1.5	14	2e-05	AGGACTGGTAATGGATGACAATGCTTTAGGGTTTGCCTCAGTGCAGGCTGGAGCTGCTTC	CACTCCTGCCCTAAACCTGACGCCTATCAAGACTATTATACATATGAATATCCTCCTTAG
STM4490	Y	Y		Y		Y	Y				CDS			putative Mrr restriction endonuclease	4735575	4736564	+	50	S. typhimurium only	LT2_004	F06	0.3	13	0.2	TAAAATGTGGATGATCCGCGGTGATGGCGGAAAATTGTACGTGCAGGCTGGAGCTGCTTC	TGGTTTCCCTTCATGCAGGCAAGTACGTTTTCTTAAGTGGCATATGAATATCCTCCTTAG
STM4495	Y	Y		Y		Y	Y		Y		CDS			putative type II restriction enzyme, methylase subunit	4743262	4746939	-	46	S. typhimurium only	LT2_015	H11	-0.2	13	0.1	TTTGCAGGATTTTCTATGAATACCAATAACATCAAAAAATACGCTGTGCAGGCTGGAGCTGCTTC	TCGCCGCTATTTTCATTAAATAATCTCCGGTGCATTGCCGGTAATCATATGAATATCCTCCTTAG
STM4499	Y	Y		Y		Y	Y		Y		CDS	yeeN		putative cytoplasmic protein	4752665	4753390	-	39	Other distributions	LT2_015	A12	1	10	0.05	TAATTTTTTGAGGAGATGTTTCCAGTGGGACGTAAATGGGCAAATGTGCAGGCTGGAGCTGCTTC	TTGTTTAATTTATAATTAGAGGTTTGCAACGTTATGATATACTTTCATATGAATATCCTCCTTAG
STM4503	Y	Y		Y		Y	Y		Y		CDS			putative inner membrane protein	4757441	4758178	+	39	Some Salmonella only	LT2_015	B12	0.4	13	0.4	GAAATCGGCGCGCATATGGAACTGCAGGCGCTAAGGTATGCGGCAGTGCAGGCTGGAGCTGCTTC	TATTATTACTTCCTGTCAACCTACTTTTTCAACTACAAAATTATCCATATGAATATCCTCCTTAG
cand5001	Y	Y		Y		Y	Y		Y		RNA	cand5001		unconfirmed sRNA	4758229	4758430	-		not done	LT2_025	A03	1	13	0.002	AATAGATCCCATTCATTAATGGGATCTCACGTTTCATCCGATACGGTGCAGGCTGGAGCTGCTTC	AAGGTGTGCATTCCTCCCCCTGTAACCGCAACAGAAAAAATTACGCATATGAATATCCTCCTTAG
STM4504	Y	Y		Y		Y	Y		Y		CDS			putative cytoplasmic protein	4758454	4759365	+	37	All Salmonella only?	LT2_015	C12	1.5	12	3e-05	GTTACAGGGGGAGGAATGCACACCTTTAGACCATACTCACTAAGGGTGCAGGCTGGAGCTGCTTC	ACAGCGCGATCATTATTATGGCGCGACACTGTCTTCTTCAGCCCGCATATGAATATCCTCCTTAG
STM4509.S	Y	Y		Y		Y	Y		Y		CDS	-		putative cytoplasmic protein	4763641	4764087	+		not done	LT2_015	D12	0.1	9	0.8	AATCACGGAGGGGGGATGGACGCCATCTATTTAAAACTGGACGGTGTGCAGGCTGGAGCTGCTTC	AAGCTTGTTTTGTCCTCATCGCCACAGCGCCTGTCGGTGAAGAGGCATATGAATATCCTCCTTAG
STM4510	Y	Y		Y		Y	Y		Y		CDS			putative aspartate racemase	4764326	4765060	+	56	All Salmonella only	LT2_015	E12	0.3	14	0.1	TAAGCGGGAAAAGCGATGAAACACACCATTGGGATACTGGGGGGGGTGCAGGCTGGAGCTGCTTC	CGCGCTGTAAACACCTCAGGCGGTAAGGCGTTGCTCCCCGGTCAACATATGAATATCCTCCTTAG
STM4522	Y	Y		Y		Y	Y		Y		CDS			putative inner membrane protein	4776272	4776973	-	30	Some or all Salmonella only	LT2_015	F12	0.5	9	0.08	GAGTGAAGGAAAATCATGCGGCTAAAAGTAAAAGAAAACATTACGGTGCAGGCTGGAGCTGCTTC	TGTTATGCGTGCTCACTATTTTATATCATTTATATTAATATCATTCATATGAATATCCTCCTTAG
STM4524	Y	Y	Y	Y	Y	Y	Y	Y	Y	Y	CDS	hsdS	hsp, hss	specificity determinant for hsdM and hsdR	4777606	4779015	-	41	Some Salmonella only?	LT2_008	H05	1.2	12	3e-07	AGGTGAAGGCATGAGTGGGGGGAAATTGCCGGAGGGGTGGGTGCAGGCTGGAGCTGCTTC	AAAATAAAGGTCAGGCTTTTTTACGCGAGGTTTTTTTACCCATATGAATATCCTCCTTAG
STM4529	Y	Y	Y	Y	Y	Y	Y	Y	Y	Y	CDS			putative cytoplasmic protein	4785923	4786225	+	53	Some or all Salmonella only	LT2_008	A06	-2.6	failed to be confirmed in CI experiment 9	2e-07	AGGAATCGTTATGAGCATGGTTAAACATAAACGCGGCAACGTGCAGGCTGGAGCTGCTTC	CATCTTCGGGCTATTTCTTATTTTGCTCGCGCAGCATCGCCATATGAATATCCTCCTTAG
STM4548	Y	Y	Y	Y	Y	Y	Y	Y	Y	Y	CDS	bglJ		transcriptional regulator (activator) of bgl operon (LuxR/UhpA family)	4806803	4807477	+	49	All Salmonella only	LT2_008	B06	0.3	13	0.3	AAACCATGGAATGGAAAACAGAATCAGCAAGAGAAATGTTGTGCAGGCTGGAGCTGCTTC	CCGGCGCGGGCTATACCCGATGCTGGAGCGCGGTAGCATCCATATGAATATCCTCCTTAG
STM4551	Y	Y		Y		Y	Y		Y		CDS			putative diguanylate cyclase/phosphodiesterase domain 1	4809046	4810110	-	50	All Salmonella only	LT2_015	G12	0.2	13	0.2	TAACGACAATTACCCATGACAACCCCATCCTGGCGGTCGCTTCGTGTGCAGGCTGGAGCTGCTTC	TTACGCCAACAGGATTCATAGGGCGCGCATGTCGTCGCTGACCAGCATATGAATATCCTCCTTAG
T13	Y	Y		Y		Y	Y		Y		RNA	T13		unconfirmed sRNA	4815559	4815824	-		not done	LT2_025	D10	0.6	13	0.0003	TTTTTAACCGCTTACGGAATGTTCTTAAATCCCGCGTTTTTTCTCGTGCAGGCTGGAGCTGCTTC	TGCTCGTAATTTGAGCTCAGGCAACACGAGGTTGCATTGCTGAATCATATGAATATCCTCCTTAG
STM4572	Y	Y		Y		Y	Y				CDS	stjB		putative fimbrial usher protein	4826467	4828875	-	49	S. typhimurium only	LT2_004	G06	-0.2	13	0.3	GAGCTAGCACGTGAAGTATTTAAAACTGCCGCTATACATCGTGCAGGCTGGAGCTGCTTC	CTGTTGGATTTCATTGACAGACTCCCTTTGCCGTTTCATACATATGAATATCCTCCTTAG
STM4573	Y	Y	Y	Y	Y	Y	Y	Y	Y	Y	CDS	stjC		putative fimbrial chaparone protein	4828889	4829596	-	46	S. typhimurium only	LT2_008	C06	-0.1	14	0.6	ACTAATTCTGATGCCAGCAGTGACTAAACTTCCATTATTAGTGCAGGCTGGAGCTGCTTC	CTAGCTCTCATTACGGCACCAGCGGTGAGGTAAAGCTGGGCATATGAATATCCTCCTTAG
STM4574	Y	Y	Y	Y	Y	Y	Y	Y	Y	Y	CDS			putative outer membrane protein	4829674	4830363	-	48	Some Salmonella only	LT2_008	D06	1.1	12	0.0001	TGGAACTATAATGAAAAAAATTTTGCTTATTACTGCAATTGTGCAGGCTGGAGCTGCTTC	ACGGTCTGGATCAGAGATATTTAAGCGTGATGGTTGCCTGCATATGAATATCCTCCTTAG
STM4591	Y	Y	Y	Y	Y	Y	Y	Y	Y	Y	CDS	sthE		putative major fimbrial subunit	4847811	4848896	-	52	Some Salmonella only	LT2_008	E06	-0.6	14	0.005	GGAATTTTTCATGAGAAGGTTATATCTGGCGCTTATTCTGGTGCAGGCTGGAGCTGCTTC	TGTGATGCCGTTAGTTATAGGTCAGGTTTAATGTTGCCGTCATATGAATATCCTCCTTAG
STM4592	Y	Y	Y	Y	Y	Y	Y	Y	Y	Y	CDS	sthD		putative fimbrial subunit	4848937	4849494	-	51	Some or all Salmonella only?	LT2_008	F06	0.2	13	0.4	GGGATAAAAGATGAATATGAACAGATTTGCTGCATTAGCCGTGCAGGCTGGAGCTGCTTC	TAGAAAGATGTTATTGCCATGCAATAGTGATCGTCACAACCATATGAATATCCTCCTTAG
STM4593	Y	Y	Y	Y	Y	Y	Y	Y	Y	Y	CDS	sthB		putative fimbrial usher protein	4849512	4852049	-	47	Some Salmonella only	LT2_008	G06	-1.6	14	1e-08	GACTTTTACTGTGCAATTCTCCAGAGTAGAGCCCCGTTCTGTGCAGGCTGGAGCTGCTTC	CCCACCAGAATCACTGGCATTGCTCGTGTAAGATTTCTACCATATGAATATCCTCCTTAG
STM4594	Y	Y	Y	Y	Y	Y	Y	Y	Y	Y	CDS	sthA		putative fimbrial chaparone protein	4852095	4852778	-	46	Some Salmonella only	LT2_008	H06	0.4	13	0.02	AGAGTAAAAAATGAAACACATAAAGAAATCCGTGTTGGCCGTGCAGGCTGGAGCTGCTTC	TCGTTAATGGCTAGAATGAACCGGAATGCGGCTCTAAACTCATATGAATATCCTCCTTAG
STM4595	Y	Y		Y		Y	Y				CDS			putative fimbrial chaparone protein	4852849	4853394	-	50	Some Salmonella only	LT2_004	H06	0.1	4	0.7	AACAATTAATATGTTTAATAAGAAAATAATCATCCTGGCAGTGCAGGCTGGAGCTGCTTC	TGAGAATGCCTTACTGATACGAAACGGTATACGTAACCTGCATATGAATATCCTCCTTAG
STM4596	Y	Y		Y		Y	Y		Y		CDS			putative inner membrane protein	4853733	4854404	-	43	Some Salmonella only	LT2_015	H12	1.6	12	7e-05	AATAATGGGGAAGATATGAAGCAGTTAAACGGCGGGAATGTGTATGTGCAGGCTGGAGCTGCTTC	ACGACGCTTGTCCGTTTAAAATGAAACCGGCAGGTTTCGAAGCTCCATATGAATATCCTCCTTAG
STM4598	Y	N		Y		Y	Y		Y		CDS	arcA	cpxC, sfrA	response regulator (OmpR family) in two-component regulatory system with ArcB (or CpxA), regulates genes in aerobic pathways	4855370	4856086	-	52	All nine genomes	LT2_019	H12	-0.5	4	0.02	ATTTAGGTAGCAAACATGCAGACCCCGCACATTCTTATCGTTGAAGTGCAGGCTGGAGCTGCTTC	GGCGCCTGGGCCGAATTAATCCTGCAGGTCGCCGCAGAAGCGATACATATGAATATCCTCCTTAG
STM4599	Y	Y		Y		Y	N		Y		CDS	yjjY		putative inner membrane protein	4856182	4856322	+	43	All nine genomes?	LT2_025	G06	-2.6	9	6e-08	CATGATCGGCGTAACATGACTAAAGTACGTAATTGCGTTCTTGATGTGCAGGCTGGAGCTGCTTC	GTACGTCTTAGCCTGTTATGTTGCTGTTAAAATGGTTAGGATGACCATATGAATATCCTCCTTAG
Mutants that failed to be constructed or that failed to be confirmed to have a functional PT7:
STM0065	Y	N		Y		Y	?		Y		CDS			putative viral protein	75088	75435	+	44	Some or all Salmonella only?	LT2_017	B01	0	4	0.9	TTGCCATTACGATAAATGCGGTTAATTGGCCCTTCAGACGCATCGGTGCAGGCTGGAGCTGCTTC	AACAAATCAAATGCATCATAAAATCAACAAAAAACAGCAAATTAACATATGAATATCCTCCTTAG
T44	N	N		N		N	N		N		RNA	T44		unconfirmed sRNA	254121	254260	+		not done	LT2_025	D11	0.2	5	0.5	ACAATTATTGGTGTCGGTGGCGTATTTGTGGTATAAAGCGCGCCGGTGCAGGCTGGAGCTGCTTC	TTTAAAACCTCTATAGATTAAGTTGGGGTTATGCCTCCACGTATCCATATGAATATCCTCCTTAG
STM0291	N	N		N		N?	N		Y		CDS	rhs1		putative RHS-family protein	332551	336645	+	60	Other distributions	LT2_019	H01	-0.2	4	0.5	CACGGAGGTGTGACCATGTATGAAGCAGCCCGTGTGGATGATCCTGTGCAGGCTGGAGCTGCTTC	ACAATTTAAATTTATTTAGCATTTTGCTTCAACTTCCCCATTAATCATATGAATATCCTCCTTAG
STM0855	Y	N	Y	Y	Y	Y	N	Y	Y	Y	CDS			putative electron transfer flavoprotein beta subunit	926614	927468	+	38	Some Salmonella only	LT2_006	C03	-0.1	6	0.8	CAATATCCCCATGGAGCGTTCAGTCATGAAGGGCAAATGGGTGCAGGCTGGAGCTGCTTC	ATTTTCCTCCTTAAATTACTTTTTCTTCGTTTTTTAATTTCATATGAATATCCTCCTTAG
STM0947	Y	N?		Y		Y	N		Y		CDS			putative integrase protein	1026087	1026770	-	50	Some Salmonella only	LT2_009	B10	0.9	6	0.1	CACTATCTGCTGAACATGCAGGCCGATAAAACGCTGAATATCGGAGTGCAGGCTGGAGCTGCTTC	GGGTGGCTTTATTGACTAGTCCTGATATAGGTTGACAGTTTTTTGCATATGAATATCCTCCTTAG
STM0954	N	N		N		N?	N		Y		CDS			putative inner membrane protein	1030493	1030876	-	43	Other distributions	LT2_009	C10	0.4	7	0.5	TTGCCCCGGAAGTGAATGTTTTCGGCACATTTTTTATTGGGGTGTGTGCAGGCTGGAGCTGCTTC	GACCGTTTTCTAACTCTACGCGGAACATGGTATTAGGTAACGTTTCATATGAATATCCTCCTTAG
STM1008	N	N		N		N	N				CDS	ehly-1	sbcA	Gifsy-2 prophage	1100136	1101293			S. typhimurium only	LT2_001	H02
STM1260	Y	N		Y		Y	N		Y		CDS			putative inner membrane protein	1343990	1345123	-	48	All Salmonella only	LT2_019	H03	0.8	5	0.01	TTCATCGGAGGTAAAATGGAGTATTTAGCACGACTAAATATCGTTGTGCAGGCTGGAGCTGCTTC	TTGTCGGCAGAGATTTTACTGCATGACGCGTTTATCTGCGTTTTTCATATGAATATCCTCCTTAG
STM1358	Y	?	Y	Y	Y	Y	N	Y	Y	Y	CDS	aroD		3-dehydroquinate dehydratase	1439617	1440375	-	52	Other distributions	LT2_006	G06	-0.6	8	0.003	AGGGTACCAAATGAAAACCGTAACTGTAAGAGATCTCGTGGTGCAGGCTGGAGCTGCTTC	CGATAAAGTATTACGCCTGGTGCAATATAGTTAATACGGTCATATGAATATCCTCCTTAG
STM1392	Y	N		Y		Y	N		Y		CDS	ssrA	spiR	Secretion system regulator:Sensor component	1476836	1479598	-	42	S. enterica only	LT2_019	A05	0.8	6	0.03	CTGGAGGGAAGCATTATGAATTTGCTCAATCTCAAGAATACGCTGGTGCAGGCTGGAGCTGCTTC	AAAATTAAGATAATATTAAGTAATGGTGTAGTTTTTGAAGATCATCATATGAATATCCTCCTTAG
STM1551	N	N		N		N	?		N		CDS			putative cytoplasmic protein	1626839	1627087	-	44	Some Salmonella only?	LT2_011	A06	0.8	6	0.05	ACCAGGAGGTAAATTATGGCATTTCAAATTTTAACGACTACTGCAGTGCAGGCTGGAGCTGCTTC	TCGTTAAATGCCAGCTTATAAGTCATCAATGTTGACCTCAATGACCATATGAATATCCTCCTTAG
C0343	N	N		N		N	N		N		RNA			unconfirmed sRNA	1749808	1749735			not done	LT2_025	A01				CTGAGGACGGGGAAGCGGCTCAGGAATGGGAACAGGGTCAGTGGGGTGCAGGCTGGAGCTGCTTC	TGCCCGACCCGCCGCCGGACGAAGAACCGATTAAAATGTCGCATCCATATGAATATCCTCCTTAG
STM1686	Y	N?		Y		Y	N		Y		CDS	pspE		phage shock protein	1780473	1780787	-	43	Some or all Salmonella only	LT2_011	F08	0.1	8	0.8	TGTCAGGACGGAAGTATGTTGAAAAAAGGAATATTTGCGTTAGCGGTGCAGGCTGGAGCTGCTTC	TGAGCAATAGATTATCTATTTTTTTACTTTCGGCATATCAAGACGCATATGAATATCCTCCTTAG
STM1816	Y	N		Y		Y	N		Y		CDS	minE		cell division topological specificity factor, reverses MinC inhibition of FtsZ ring formation	1913634	1913900	+	43	All nine genomes?	LT2_025	H08	-0.7	5	0.1	TTCGGAGGATAAATTATGGCATTACTGGATTTTTTTCTCTCGCGGGTGCAGGCTGGAGCTGCTTC	TTCCCATAAAAGAGCTTATTTTGACTCTTCGGCTTCCGGCAGCGTCATATGAATATCCTCCTTAG
STM1829	Y	N?		Y		Y	N		Y		CDS			putative cytoplasmic protein	1928048	1928383	-	42	Other distributions	LT2_011	F09	0.9	6	0.03	AAAATATTTTGTGTGATGGAGATCCGTAATTTTGTTTTCGATAATGTGCAGGCTGGAGCTGCTTC	AAATTGAGGGATCCATTAATAATTCCATGACAAGCTCCTGCTTAACATATGAATATCCTCCTTAG
STM1913	Y	N		Y		Y	?		Y		CDS	flhA	flaH	flagellar biosynthesis; possible export of flagellar proteins	2008212	2010290	-	56	Other distributions	LT2_011	F10	-0.1	5	0.8	ACGAGAAGAATACTGATGGCTAATCTGGTCGCGATGCTGCGCCTGGTGCAGGCTGGAGCTGCTTC	CCAGCCATTTACGCATTATTTTCCTCCAATGGTCGCCGTCATGCGCATATGAATATCCTCCTTAG
STM1987	Y	N		Y		Y	N		Y		CDS			putative inner membrane protein	2069743	2071455	-	53	Other distributions	LT2_011	F11	-0.4	5	0.1	CCAGGAGTTACCAGGGTGCCGCACGAAACACTGTTAGACAATCAAGTGCAGGCTGGAGCTGCTTC	GCGCGAAGGAATGGACTATTTCTTTTCCCGCTCCTGAGTCGCGTCCATATGAATATCCTCCTTAG
rseX	Y	N		Y		N?	N		Y		RNA	rseX		sRNA	2077136	2077277	+		not done	LT2_025	B08	-0.3	4	0.3	TGAATCGCACTCTGATGCAGAATAACCTATAACCAGAACAACTTAGTGCAGGCTGGAGCTGCTTC	TGTTTTTTATATGTATTTGATGCTTTGATTATGAAAAAACATAAACATATGAATATCCTCCTTAG
STM2087	Y	N		N		N?	N		Y		CDS	rfbV	wbaV	LPS side chain defect: abequosyltransferase	2167619	2168620	-	32	Some Salmonella only	LT2_013	A01	-0.1	5	0.9	ATAAGGGATAATCATATGCTTATATCATTTTGTATTCCAACTTATGTGCAGGCTGGAGCTGCTTC	TATAATAACTTACTACTACTTAATTATCCGTTTAGTAAAATTCTTCATATGAATATCCTCCTTAG
STM2088	N	N		N		N	N		N		CDS	rfbX	wzxB	LPS side chain defect: putative O-antigen transferase	2168625	2169917	-	31	Some Salmonella only	LT2_013	B01	-0.1	6	0.9	TCGTTTAATTGCATAGTGAAAGTTCAATTGTTAAAAATTCCGAGTGTGCAGGCTGGAGCTGCTTC	GATATAAGCATATGATTATCCCTTATTTGCCTTAATTAAGTAAGTCATATGAATATCCTCCTTAG
STM2090	N	N		N		N?	N		Y		CDS	rfbH		LPS side chain defect: CDP-6deoxy-D-xylo-4-hexulose-3-dehydrase	2170926	2172239	-	45	Subspecies 1 only	LT2_013	D01	0.2	4	0.5	TAAGGAATCAAAGTAATGACAGCAAATAACCTGCGTGAGCAAATCGTGCAGGCTGGAGCTGCTTC	ATAGAATAAATTGAATTAGAAATTCAAACCAAAGAACTCTTCAAACATATGAATATCCTCCTTAG
STM2235	Y	N?		Y		Y	N		Y		CDS			putative phage protein	2335364	2336605	-	50	Some Salmonella only	LT2_013	E03	-0.2	7	0.7	CGGAAGGAAAAGAGAATGCACAGAATTGATACGCCCACTGCGCAAGTGCAGGCTGGAGCTGCTTC	TAAAATGCCTCATTTTTATGCTCCCACCGTATACCACTGGCCATTCATATGAATATCCTCCTTAG
STM2245	N	N		N		N	N		N		CDS			putative outer membrane protein	2345409	2345972	-	40	Some or all Salmonella only	LT2_007	D05	1.3	5	0.002	TGGAGTGTATATGAAGAGAATATTTATATATCTATTATTAGTGCAGGCTGGAGCTGCTTC	TTATTCAACTTCAGAAATTATAACTAATTGAAGCACCTACCATATGAATATCCTCCTTAG
STM2682	N	N		N		N	N		N		CDS			putative cytoplasmic protein	2822174	2822368	-	44	All nine genomes	LT2_025	E03	0	4	0.9	ACGGTAGAGCATTTCATGTGTCGTGAGTGCGGTGGGATGACGCGGGTGCAGGCTGGAGCTGCTTC	TCTGTTCTTTACTACTCATGAATTTCTCCGCGTTTTTTTCGCATTCATATGAATATCCTCCTTAG
ssrA	N	N		N		N	N		N		RNA			unconfirmed sRNA	2843938	2844308			not done	LT2_025	D09				TGGTCACGCGTGTCACAAGTCTGTTATACTTATCTTACACATTGGGTGCAGGCTGGAGCTGCTTC	GGGCTACGTTTTCACGTAACCCCTTGTTTTATTTGGTGGAGCTGGCATATGAATATCCTCCTTAG
STM2762	Y	?	Y	Y	Y	N	N				CDS			putative inner membrane protein	2903614	2904897	-	31	S. typhimurium only	LT2_001	D05	-0.2	10	0.3	TGTTATATGGATGTTAATAATCATTGCTCTGCTTTGGTGTGTGCAGGCTGGAGCTGCTTC	ATAATGTAATTTAGTGATCTTTTGAAGAATAACCCTCGATCATATGAATATCCTCCTTAG
STM3328	Y	N	Y	Y	Y	N	N				CDS	arcB		sensory histidine kinase in two-component regulatory system with ArcA, senses redox conditions	3490492	3492828	-	52	All nine genomes	LT2_001	C06	-0.2	7	0.6	GGAATCCTCTATGAAGCAAATTCGTATGCTGGCGCAATACGTGCAGGCTGGAGCTGCTTC	CAAACCGGGGTCATTTTTTTTCCGCGTTTGCCACCCAGGCCATATGAATATCCTCCTTAG
STM3971	N	N		N		N	N				CDS	yigP		putative inner membrane protein	4178056	4178661	+	54	Other distributions	LT2_004	G05	0.7	6	0.08	GGAGGGTGGAATGCCTTTTAAACCCTTAGTGACCGCAGGAGTGCAGGCTGGAGCTGCTTC	TCACCTGGCGTCATTTGGCCTCCAGTTTTTCCAGCCGTGTCATATGAATATCCTCCTTAG
STM4000	Y	?		Y		Y	?		Y		CDS	spf		spot 42 RNA, inhibition of DNA synthesis	4209084	4209131	+	38	All nine genomes?	LT2_025	F09	0.8	10	0.01	AAGAGTAAAGTTATTCACGTAGGGTACAGAGGTAAGATGTTCTATGTGCAGGCTGGAGCTGCTTC	GCCCCAGTCATAAACTGACTGGGGCGGCTAAAATATTCAGCCAAACATATGAATATCCTCCTTAG
csrC	Y	N		Y		Y	N		Y		RNA	csrC		sRNA	4210143	4210382	+		not done	LT2_025	A08	-0.1	4	0.3	CCGTGTCGGTATCTTGTGAGTTTACCCCAAAAGAGTAAAGTAATGGTGCAGGCTGGAGCTGCTTC	TAGCAGAAAGCAAGCAAAGAAAAAAGGCGACAGAGTAATCTGCCGCATATGAATATCCTCCTTAG
STM4257	Y	N		Y		Y	N		Y		CDS			putative inner membrane or exported	4477857	4478489	+	35	Some Salmonella only	LT2_017	C12	-1	6	0.08	ATATCAGGAGACAACATGGAAGACGAAAGTAATCCGTGGCCTAGTGTGCAGGCTGGAGCTGCTTC	AATGATTTATATATTTCACTCTGACACCTTTTTATTAATAGTCGTCATATGAATATCCTCCTTAG
STM4264	N?	?	Y	N?	Y	N	N				CDS	yjcC		putative diguanylate cyclase/phosphodiesterase	4502381	4503982	+	48	Other distributions	LT2_001	H06	-0.1	12	0.7	TAGGCTGAAAATGAGTCAAAGCACACGACGCAAGGTGTTGGTGCAGGCTGGAGCTGCTTC	GCGATTACCGTCACCGCCTGTAGGGCGTCTGCCCGCGTATCATATGAATATCCTCCTTAG
blue indicates an increased fitness of the mutant compared to wild type during competitive growth in the mouse (log2 ratio < -1)
orange indicates a decreased fitness of the mutant compared to wild type during competitive growth in the mouse (log2 ratio < -1)
yellow indicates highly significant changes in fitness after competitive growth in the mouse

## Sheet: Sheet3
															55917
															69970
															107113
															107431
															143023
															144444
															147861
															149609
															150261
															151699
															152611
															155058
															156014
															181396
															198916
															255390
															256778
															259911
															260151
															263270
															267381
															273170
															289281
															291661
															308511
															337263
essential	STM0301	Y	Y	Y	Y	Y	Y	Y	Y	Y	CDS	safC		putative fimbriae usher	343566	346076	+	55	Subspecies 1 only	LT2_002	G02	-0.2	13	0.3
															345354
															389348
															433405
															451218
essential	STM0398	Y	Y		Y		Y		Y		CDS	phoR	R1pho, phoR1	sensory kinase in two-component regulatory system with PhoB, regulates pho regulon	451554	452849	+	54	All nine genomes	LT2_019	E02	-0.1	11	0.3
															465047
															475748
															493414
															494570
															504459
															529731
															547215
															547820
															598332
															602850
															616098
															662514
															678014
															708421
															732168
															746895
															780356
															829694
															854459
															878747
essential	STM0849	Y	Y		Y						CDS	yliB		putative ABC transporter periplasmic binding protein	920005	921543	+	53	All nine genomes	LT2_003	F03	-0.4	13	0.05
															921486
															929506
															931653
															953028
															955809
															1007534
															1027532
															1063508
															1069718
															1070653
															1075268
															1078525
															1092505
essential	STM1003	Y	Y	Y	Y	Y	Y	Y	Y	Y	CDS			putative transcriptional regulator, Lrp family	1095317	1096753	+	43	Subspecies 1 only?	LT2_006	A04	0.7	13	0.0001
															1095712
essential	STM1008	N	N		N						CDS	ehly-1	sbcA	Gifsy-2 prophage	1100136	1101293			S. typhimurium only	LT2_001	H02
															1101514
															1184682
															1205528
essential	STM1128	Y	Y	Y	Y	Y	Y	Y	Y	Y	CDS			putative sodium/glucose cotransporter	1216441	1217937	-	45	S. enterica only	LT2_006	F04	-0.4	13	0.07
															1217792
essential	STM1129	Y	Y		Y						CDS			putative inner membrane protein	1218274	1218954	-	52	S. enterica only	LT2_003	C04	0.8	13	1e-06
															1218715
															1222717
essential	STM1133	Y	N		Y		Y		Y		CDS			putative dehydrogenases and related proteins	1222932	1224038	+	47	S. enterica only	LT2_009	A12	-0.2	5	0.7
essential	STM1144	Y	Y	Y	Y	Y	Y	Y	Y	Y	CDS	csgA		curlin major subunit, coiled surface structures; cryptic	1231630	1232085	+	52	Other distributions	LT2_006	D05	0.4	13	0.02
															1231733
															1245246
															1256134
															1274223
															1278845
															1279415
															1283645
															1325063
															1338246
															1376224
															1413982
															1417093
															1436521
essential	STM1356	Y	Y		Y		Y		Y		CDS	ydiO		putative acyl-CoA dehydrogenase	1436703	1437854	-	50	Other distributions	LT2_011	B03	1	13	0.0008
essential	STM1360	Y	Y		Y		Y		Y		CDS	ydiN		putative MFS family transport protein	1441353	1442588	-	46	Other distributions	LT2_011	D03	0.6	13	0.002
															1441903
															1512482
															1530900
essential	STM1473	Y	Y		Y		Y		Y		CDS	ompN		outer membrane protein N, non-specific porin	1549676	1550809	-	48	other distribution	LT2_011	H03	0.9	13	0.001
															1550161
															1591866
															1601741
essential	STM1543	Y	Y		Y		Y		Y		CDS			putative transport protein	1618320	1619606	-	47	Some Salmonella only	LT2_011	D05	-1.9	13	9e-10
															1618929
essential	STM1552	Y	Y		Y		Y		Y		CDS			putative cytoplasmic protein	1627919	1628827	+	42	S. typhimurium only	LT2_011	B06	-0.1	13	0.6
															1628304
essential	STM1556	Y	Y		Y		Y		Y		CDS			putative Na+/H+ antiporter	1633281	1634732	+	51	Some Salmonella only	LT2_011	C06	0.2	14	0.3
															1633672
essential	STM1559	Y	Y		Y		Y		Y		CDS			putative glycosyl hydrolase	1638192	1640720	-	54	All Salmonella only	LT2_019	B06	-0.1	13	0.5
															1639682
															1642404
															1658666
															1664580
essential	STM1637	Y	Y	Y	Y	Y	Y	Y	Y	Y	CDS			putative inner membrane protein	1726876	1728426	+	45	Some Salmonella only	LT2_007	D02	-2.5	13	9e-09
															1727005
															1731287
															1741457
															1757740
															1792149
															1796798
															1801641
essential	STM1728	Y	Y	Y	Y	Y					CDS	yciG		putative cytoplasmic protein	1825558	1825740	+	51	All nine genomes?	LT2_001	D04	1.4	10	2e-08
															1844017
															1850466
															1853277
															1858271
															1872993
															1879680
															1917904
															1920897
															1927993
															1941228
															1950548
															1950966
															1963367
essential	STM1868	Y	?		Y		Y		Y		CDS	mig-3		Homology to phage-tail assembly proteins	1963476	1964357	-	51	Some Salmonella only	LT2_011	D10	0.4	13	0.2
															1980145
															1996147
															2017315
															2041538
															2082062
															2141746
															2144403
															2145760
															2155763
essential	STM2083	Y	N?		Y		Y		Y		CDS	rfbK	wbaK	LPS side chain defect: phosphomannomutase	2162433	2163866	-	41	Subspecies 1 only	LT2_011	E12	-2.2	9	8e-06
															2163175
essential	STM2087	y	N		N		Y		Y		CDS	rfbV	wbaV	LPS side chain defect: abequosyltransferase	2167619	2168620	-	32	Some Salmonella only	LT2_013	A01	-0.1	5	0.9
															2168412
essential	STM2110	Y	Y		Y		Y		Y		CDS	wcaF		putative acyltransferase in colanic acid biosynthesis	2193748	2194302	-	51	Other distributions	LT2_013	D02	0.2	13	0.4
															2194168
essential	STM2112	Y	Y		Y		Y		Y		CDS	wcaD		putative colanic acid polymerase	2195077	2196291	-	43	Other distributions	LT2_013	E02	0.3	13	0.05
															2195255
															2237068
															2248264
															2250136
															2286756
															2322398
															2340969
															2354870
															2374649
essential	STM2273	Y	Y	Y	Y	Y	Y	Y	Y	Y	CDS			putative dehydratase protein	2376757	2377959	-	43	S. enterica only	LT2_007	E05	-0.5	13	0.08
															2377384
															2378191
															2399818
															2463365
															2488418
															2502143
															2522598
															2539341
essential	STM2435	Y	Y	Y	Y	Y	Y	Y	Y	Y	CDS	pdxK		pyridoxal-pyridoxamine kinase/hydroxymethylpyrimidine kinase	2547554	2548420	-	57	All Salmonella only?	LT2_007	G05	0.7	13	0.0007
															2548092
															2598517
															2610290
essential	STM2516	Y	Y		Y		Y		Y		CDS	sinI		putative outer membrane protein	2647592	2648551	-	53	Some Salmonella only	LT2_019	B09	-1.3	13	2e-07
															2647762
															2652682
															2655593
															2763882
															2773624
															2787846
															2793963
															2797031
															2797443
															2800331
															2801558
															2815439
															2815973
															2821390
															2973314
essential	STM2844	Y?	Y	uv	Y?	uv	Y?	uv	Y?	uv	CDS			putative periplasmic or exported protein	2990869	2991678	-	53	Some Salmonella only	LT2_002	A05	1	12	2e-06
															2992049
essential	STM2865	Y	Y	Y	Y	Y					CDS	avrA		putative inner membrane protein	3009898	3010806	-	42	Some Salmonella only	LT2_004	D03	0.5	10	0.01
															3010661
															3030494
															3050504
															3056391
															3098077
															3098851
essential	STM2986	Y	Y		Y		Y		Y		CDS			putative integral membrane protein	3137904	3138791	+	42	All Salmonella only	LT2_013	C10	0.7	14	3e-05
															3138341
															3154880
															3172041
essential	STM3026	Y	Y	Y	Y	Y					CDS			putative outer membrane protein	3186654	3187730	-	40	Some Salmonella only?	LT2_001	H05	-0.9	13	0.0001
															3186873
															3190011
															3201158
															3252003
															3310886
															3369782
															3377195
															3448153
															3454305
															3457013
															3462967
															3464882
															3470878
															3508826
															3567355
															3567767
															3571905
															3583896
															3585534
															3585847
															3586456
															3587321
															3588024
															3588500
															3588867
															3590430
															3592516
															3594291
															3595397
															3595405
															3600536
															3601973
															3620872
															3739529
															3840448
															3842332
essential	STM3713	Y	Y		Y		Y		Y		CDS	rfaL	waaL	O-antigen ligase	3908290	3909504	+	39	All Salmonella only?	LT2_015	B02	-2.6	8	3e-08
															3909204
essential	STM3719	Y	Y		Y		Y		Y		CDS	rfaB	waaB, phx*	UDP-D-galactose:(glucosyl)lipopolysaccharide-1,6-D-galactosyltransferase	3914534	3915613	-	40	Other distributions	LT2_015	H02	-2.6	9	2e-08
															3915002
															3919937
															3924013
															4039553
essential	STM3836	Y	Y		Y						CDS	recF	uvrF	gap repair protein	4041298	4042371	-	55	All nine genomes	LT2_004	F05	-0.1	13	0.5
															4041801
															4046410
															4063750
															4102455
															4120506
															4125026
															4184140
															4196161
															4198543
															4206839
															4216712
															4320206
															4351232
															4353644
															4355109
															4357278
															4365623
															4366336
															4370453
															4384726
															4394777
															4397038
															4399002
															4457779
essential	STM4259	Y	N		Y		Y		Y		CDS			putative ABC exporter outer membrane component homolog	4479864	4481183	+	37	Some Salmonella only	LT2_017	D12	-0.5	5	0.4
															4480097
essential	STM4261	Y	Y		Y		Y		Y		CDS			putative inner membrane protein	4482474	4499153	+	48	All Salmonella only	LT2_017	F12	0.9	12	4e-06
															4497991
essential	STM4262	Y	N		Y		Y		Y		CDS			putative ABC-type bacteriocin/lantibiotic exporter, contain an N-terminal double-glycine peptidase domain	4499193	4501259	+	35	All Salmonella only	LT2_017	G12	0.4	7	0.3
															4500441
															4506643
															4517808
															4575979
															4586654
															4599589
															4606591
															4611503
															4636387
															4651769
															4671007
															4714418
															4716329
															4802826
															4856084
essential	STM4599	Y	Y		Y		Y		Y		CDS	yjjY		putative inner membrane protein	4856182	4856322	+	43	All nine genomes?	LT2_025	G06	-2.6	9	6e-08
